# Supplementary material for: Bis(diphenyl-p-tolyl­phosphane-κP)(2-hy­droxy-3,5,7-bromo­cyclo­hepta-2,4,6-trienonato-κ2 O,O′)copper(I)
Source: Acta Crystallogr Sect E Struct Rep Online. 2012 Oct 13;68(Pt 11):m1354–5. doi: 10.1107/S1600536812042286 (PMC3515112; doi:10.1107/S1600536812042286)
Supplement: Supplementary file 1 [file e-68-m1354-sup1.cif]

##############################################################################
#                                                                            #
# This CIF contains the data in a paper accepted for publication in          #
# Acta Crystallographica Section E. It conforms to the requirements of       #
# Notes for Authors for Acta Crystallographica Section E, and has been       #
# peer reviewed under the auspices of the IUCr Commission on Journals.       #
#                                                                            #
# Full details of the Crystallographic Information File format               #
# are given in the paper "The Crystallographic Information File (CIF):       #
# a New Standard Archive File for Crystallography" by S. R. Hall, F. H.      #
# Allen and I. D. Brown [Acta Cryst. (1991), A47, 655-685].                  #
#                                                                            #
# The current version of the core CIF dictionary is obtainable from          #
# ftp://ftp.iucr.org/pub/cif_core.dic.                                       #
#                                                                            #
# Software is freely available for graphical display of the structure(s)     #
# in this CIF. For information consult the CIF software page                 #
# http://www.iucr.org/resources/cif/software.                                #
#                                                                            #
# This file may be used for bona fide research purposes within the           #
# scientific community so long as proper attribution is given to the journal # 
# article from which it was obtained.                                        #
#                                                                            #
##############################################################################
data_global
_audit_creation_method     'WinGX routine CIF_UPDATE'
_audit_conform_dict_name     cif_core.dic
_audit_conform_dict_version     2.4
_journal_data_validation_number     ?
_journal_date_recd_electronic     2012-10-08
_journal_date_accepted     2012-10-09
_journal_name_full     'Acta Crystallographica, Section E'
_journal_year     2012
_journal_volume     68
_journal_issue     11
_journal_page_first     m1354
_journal_page_last     m1355
_journal_paper_category     QM
_journal_paper_doi     10.1107/S1600536812042286
_journal_coeditor_code     NG5299
_publ_contact_author_name     'Bloggs, Joe J.'
_publ_contact_author_address
;Department of Chemistry
University of Anywhere
Sometown
Somewhere, UK
;
_publ_contact_author_email     2000011219@ufs4life.ac.za
_publ_contact_author_fax     '27(051)4012071'
_publ_contact_author_phone     '27(051)4017035'
_publ_section_title
;\
Bis(diphenyl-<i>p</i>-tolylphosphane-\k<i>P</i>)(2-hydroxy-3,5,7-\
bromocyclohepta-2,4,6-trienonato-\k^2^<i>O</i>,<i>O</i>')copper(I)
;
_publ_section_title_footnote     .
loop_
    _publ_author_name
    _publ_author_footnote
    _publ_author_address
    'Barnard, Nicola I.' ?
;
Department of Chemistry
University of the Free State
Bloemfontein
Free State. South Africa
;
    'Hill, Tania N.' .
;
Department of Chemistry
University of the Free State
Bloemfontein
Free State. South Africa
;
_publ_section_synopsis     .
data_I
_audit_creation_method     'WinGX routine CIF_UPDATE'
_chemical_name_systematic
;
Bis(diphenyl-<i>p</i>-tolylphosphane-\k<i>P</i>)(2-hydroxy-3,5,7-\
bromocyclohepta-2,4,6-trienonato-\k^2^<i>O</i>,<i>O</i>')copper(I)
;
_chemical_formula_moiety     'C45 H36 Br3 Cu O2 P2'
_chemical_formula_sum     'C45 H36 Br3 Cu O2 P2'
_chemical_formula_iupac     '[Cu (C7 H2 Br3 O2) (C19 H17 P)2]'
_chemical_formula_weight     973.95
_symmetry_cell_setting     monoclinic
_symmetry_space_group_name_H-M     'C 2/c'
_symmetry_space_group_name_Hall     '-C 2yc '
loop_
    _symmetry_equiv_pos_as_xyz
    'x, y, z'
    '-x, y, -z+1/2'
    'x+1/2, y+1/2, z'
    '-x+1/2, y+1/2, -z+1/2'
    '-x, -y, -z'
    'x, -y, z-1/2'
    '-x+1/2, -y+1/2, -z'
    'x+1/2, -y+1/2, z-1/2'
_cell_length_a     15.4522(8)
_cell_length_b     13.9073(8)
_cell_length_c     19.3269(10)
_cell_angle_alpha     90
_cell_angle_beta     103.862(3)
_cell_angle_gamma     90
_cell_volume     4032.4(4)
_cell_formula_units_Z     4
_cell_measurement_reflns_used     8436
_cell_measurement_theta_min     2.31
_cell_measurement_theta_max     28.37
_cell_measurement_temperature     100(2)
_exptl_crystal_description     'cuboid'
_exptl_crystal_colour     'green'
_exptl_crystal_size_max     0.18
_exptl_crystal_size_mid     0.09
_exptl_crystal_size_min     0.06
_exptl_crystal_density_diffrn     1.604
_exptl_crystal_density_method     'not measured'
_exptl_crystal_F_000     1944
_exptl_absorpt_coefficient_mu     3.631
_exptl_absorpt_correction_type     multi-scan
_exptl_absorpt_process_details
;
(SADABS; Bruker, 2004)
;
_exptl_absorpt_correction_T_min     0.6858
_exptl_absorpt_correction_T_max     0.7457
_exptl_special_details     ?
_diffrn_ambient_temperature     100(2)
_diffrn_radiation_type     MoK\a
_diffrn_radiation_wavelength     0.71073
_diffrn_radiation_source     'sealed tube'
_diffrn_radiation_monochromator     'graphite'
_diffrn_measurement_device_type     'Bruker X8 APEXII 4K Kappa CCD'
_diffrn_measurement_method     '\f and \w scans'
_diffrn_detector_area_resol_mean     512
_diffrn_reflns_number     27602
_diffrn_reflns_av_R_equivalents     0.0533
_diffrn_reflns_theta_min     2
_diffrn_reflns_theta_max     28.38
_diffrn_reflns_theta_full     28.38
_diffrn_measured_fraction_theta_max     0.994
_diffrn_measured_fraction_theta_full     0.994
_diffrn_reflns_limit_h_min     -19
_diffrn_reflns_limit_h_max     20
_diffrn_reflns_limit_k_min     -15
_diffrn_reflns_limit_k_max     18
_diffrn_reflns_limit_l_min     -25
_diffrn_reflns_limit_l_max     25
_diffrn_standards_number     0
_diffrn_standards_interval_count     0
_diffrn_standards_decay_%     0
_refine_special_details
;
Refinement of <i>F</i>^2^ against ALL reflections. The weighted <i>R</i>-factor
<i>wR</i> and goodness of fit <i>S</i> are based on <i>F</i>^2^, conventional
<i>R</i>-factors <i>R</i> are based on <i>F</i>, with <i>F</i> set to zero for
negative <i>F</i>^2^. The threshold expression of <i>F</i>^2^ >
2\s(<i>F</i>^2^) is used only for calculating <i>R</i>-factors(gt) <i>etc</i>.
and is not relevant to the choice of reflections for refinement.
<i>R</i>-factors based on <i>F</i>^2^ are statistically about twice as large
as those based on <i>F</i>, and <i>R</i>- factors based on ALL data will be
even larger.
;
_reflns_number_total     5022
_reflns_number_gt     3970
_reflns_threshold_expression     >2\s(I)
_refine_ls_structure_factor_coef     Fsqd
_refine_ls_matrix_type     full
_refine_ls_R_factor_all     0.0618
_refine_ls_R_factor_gt     0.0444
_refine_ls_wR_factor_ref     0.1302
_refine_ls_goodness_of_fit_ref     1.041
_refine_ls_restrained_S_all     1.041
_refine_ls_number_reflns     5022
_refine_ls_number_parameters     241
_refine_ls_number_restraints     0
_refine_ls_hydrogen_treatment     constr
_refine_ls_weighting_scheme     calc
_refine_ls_weighting_details
        'calc w=1/[\s^2^(Fo^2^)+(0.0661P)^2^+16.6643P] where P=(Fo^2^+2Fc^2^)/3'
_atom_sites_solution_hydrogens     geom
_atom_sites_solution_primary     direct
_atom_sites_solution_secondary     difmap
_refine_ls_shift/su_max     0
_refine_ls_shift/su_mean     0
_refine_diff_density_max     1.508
_refine_diff_density_min     -1.57
_refine_ls_extinction_method     none
loop_
    _atom_type_symbol
    _atom_type_description
    _atom_type_scat_dispersion_real
    _atom_type_scat_dispersion_imag
    _atom_type_scat_source
    C C 0.0033 0.0016 'International Tables Vol C Tables 4.2.6.8 and 6.1.1.4'
    H H 0 0 'International Tables Vol C Tables 4.2.6.8 and 6.1.1.4'
    O O 0.0106 0.006 'International Tables Vol C Tables 4.2.6.8 and 6.1.1.4'
    P P 0.1023 0.0942 'International Tables Vol C Tables 4.2.6.8 and 6.1.1.4'
    Cu Cu 0.3201 1.2651 'International Tables Vol C Tables 4.2.6.8 and 6.1.1.4'
    Br Br -0.2901 2.4595 'International Tables Vol C Tables 4.2.6.8 and 6.1.1.4'
_computing_data_collection     'APEX2 (Bruker, 2005)'
_computing_cell_refinement     'SAINT-Plus (Bruker, 2004)'
_computing_data_reduction     'SAINT-Plus (Bruker, 2004)'
_computing_structure_solution     'SHELXS97 (Sheldrick, 2008)'
_computing_structure_refinement     'SHELXL97 (Sheldrick, 2008)'
_computing_molecular_graphics     'DIAMOND (Brandenburg & Putz, 2005)'
_computing_publication_material     'WinGX (Farrugia, 1999)'
loop_
    _atom_site_type_symbol
    _atom_site_label
    _atom_site_fract_x
    _atom_site_fract_y
    _atom_site_fract_z
    _atom_site_U_iso_or_equiv
    _atom_site_adp_type
    _atom_site_calc_flag
    _atom_site_refinement_flags
    _atom_site_occupancy
    _atom_site_disorder_assembly
    _atom_site_disorder_group
    C C2 0.5382(2) 0.6353(3) 0.28258(18) 0.0213(7) Uani d . 1 . .
    C C3 0.5717(2) 0.7199(3) 0.32159(19) 0.0230(7) Uani d . 1 . .
    C C4 0.5556(2) 0.8171(3) 0.3086(2) 0.0294(8) Uani d . 1 . .
    H H4 0.5867 0.8596 0.3446 0.035 Uiso calc R 1 . .
    C C5 0.5 0.8599(3) 0.25 0.0295(12) Uani d S 1 . .
    C C111 0.3102(2) 0.3211(3) 0.25441(19) 0.0242(7) Uani d . 1 . .
    C C112 0.2526(2) 0.3880(3) 0.2148(2) 0.0309(8) Uani d . 1 . .
    H H112 0.2662 0.4546 0.2202 0.037 Uiso calc R 1 . .
    C C113 0.1744(3) 0.3578(4) 0.1667(2) 0.0373(10) Uani d . 1 . .
    H H113 0.1339 0.4041 0.1411 0.045 Uiso calc R 1 . .
    C C114 0.1562(3) 0.2615(4) 0.1565(2) 0.0375(10) Uani d . 1 . .
    H H114 0.1041 0.2411 0.1227 0.045 Uiso calc R 1 . .
    C C115 0.2132(3) 0.1946(3) 0.1954(2) 0.0384(10) Uani d . 1 . .
    H H115 0.2003 0.128 0.1883 0.046 Uiso calc R 1 . .
    C C116 0.2898(2) 0.2235(3) 0.2451(2) 0.0310(8) Uani d . 1 . .
    H H116 0.3281 0.1769 0.2725 0.037 Uiso calc R 1 . .
    C C121 0.4606(2) 0.2639(2) 0.36831(19) 0.0221(7) Uani d . 1 . .
    C C122 0.5385(3) 0.2234(3) 0.3588(2) 0.0317(8) Uani d . 1 . .
    H H122 0.5645 0.2472 0.3223 0.038 Uiso calc R 1 . .
    C C123 0.5799(3) 0.1478(3) 0.4021(3) 0.0432(11) Uani d . 1 . .
    H H123 0.6334 0.1205 0.3949 0.052 Uiso calc R 1 . .
    C C124 0.5423(3) 0.1126(3) 0.4559(2) 0.0412(10) Uani d . 1 . .
    H H124 0.57 0.0613 0.4856 0.049 Uiso calc R 1 . .
    C C125 0.4650(3) 0.1526(3) 0.4655(3) 0.0470(12) Uani d . 1 . .
    H H125 0.4394 0.1292 0.5023 0.056 Uiso calc R 1 . .
    C C126 0.4237(3) 0.2272(3) 0.4219(3) 0.0391(10) Uani d . 1 . .
    H H126 0.3697 0.2535 0.4288 0.047 Uiso calc R 1 . .
    C C131 0.3738(2) 0.4421(2) 0.37497(17) 0.0202(7) Uani d . 1 . .
    C C132 0.2920(2) 0.4256(3) 0.39248(19) 0.0236(7) Uani d . 1 . .
    H H132 0.2525 0.3778 0.3677 0.028 Uiso calc R 1 . .
    C C133 0.2690(2) 0.4791(3) 0.4460(2) 0.0277(8) Uani d . 1 . .
    H H133 0.2138 0.4667 0.4579 0.033 Uiso calc R 1 . .
    C C134 0.3244(3) 0.5498(3) 0.4823(2) 0.0303(8) Uani d . 1 . .
    C C135 0.4049(2) 0.5684(3) 0.46311(19) 0.0263(7) Uani d . 1 . .
    H H135 0.443 0.6183 0.4864 0.032 Uiso calc R 1 . .
    C C136 0.4292(2) 0.5143(3) 0.41023(18) 0.0222(7) Uani d . 1 . .
    H H136 0.4841 0.527 0.3981 0.027 Uiso calc R 1 . .
    C C137 0.3016(3) 0.6032(4) 0.5422(3) 0.0512(13) Uani d . 1 . .
    H H13A 0.3485 0.6502 0.5612 0.077 Uiso calc R 1 . .
    H H13B 0.2964 0.5579 0.5798 0.077 Uiso calc R 1 . .
    H H13C 0.2447 0.6368 0.5249 0.077 Uiso calc R 1 . .
    O O2 0.56859(15) 0.55420(17) 0.30362(13) 0.0227(5) Uani d . 1 . .
    P P1 0.41329(5) 0.36611(6) 0.31230(5) 0.01920(18) Uani d . 1 . .
    Cu Cu1 0.5 0.43613(4) 0.25 0.01987(15) Uani d S 1 . .
    Br Br1 0.65536(3) 0.69166(3) 0.40942(2) 0.03295(13) Uani d . 1 . .
    Br Br2 0.5 0.99600(5) 0.25 0.0638(3) Uani d S 1 . .
loop_
    _atom_site_aniso_label
    _atom_site_aniso_U_11
    _atom_site_aniso_U_22
    _atom_site_aniso_U_33
    _atom_site_aniso_U_12
    _atom_site_aniso_U_13
    _atom_site_aniso_U_23
    C2 0.0140(14) 0.0293(18) 0.0231(17) -0.0008(13) 0.0096(13) 0.0021(14)
    C3 0.0171(14) 0.0279(18) 0.0259(17) -0.0019(13) 0.0090(13) -0.0002(14)
    C4 0.0225(17) 0.0277(19) 0.041(2) -0.0066(14) 0.0132(15) -0.0078(16)
    C5 0.027(2) 0.011(2) 0.054(3) 0 0.016(2) 0
    C111 0.0150(14) 0.036(2) 0.0230(17) -0.0030(14) 0.0071(12) -0.0048(15)
    C112 0.0273(18) 0.037(2) 0.0276(19) -0.0005(16) 0.0047(15) -0.0003(16)
    C113 0.0256(19) 0.061(3) 0.0243(19) 0.0036(18) 0.0034(15) 0.0005(18)
    C114 0.0222(17) 0.062(3) 0.030(2) -0.0106(18) 0.0086(15) -0.015(2)
    C115 0.030(2) 0.047(3) 0.041(2) -0.0167(18) 0.0150(18) -0.017(2)
    C116 0.0234(17) 0.036(2) 0.036(2) -0.0069(15) 0.0102(15) -0.0061(17)
    C121 0.0212(15) 0.0196(17) 0.0260(17) 0.0014(13) 0.0070(13) -0.0005(13)
    C122 0.0262(18) 0.036(2) 0.036(2) 0.0055(16) 0.0138(16) 0.0070(17)
    C123 0.034(2) 0.044(3) 0.055(3) 0.0189(19) 0.018(2) 0.018(2)
    C124 0.045(2) 0.034(2) 0.047(2) 0.0110(19) 0.015(2) 0.0116(19)
    C125 0.054(3) 0.040(2) 0.057(3) 0.013(2) 0.034(2) 0.021(2)
    C126 0.035(2) 0.036(2) 0.055(3) 0.0110(17) 0.027(2) 0.015(2)
    C131 0.0173(14) 0.0229(17) 0.0209(16) 0.0055(13) 0.0057(12) 0.0038(13)
    C132 0.0178(15) 0.0269(17) 0.0273(18) 0.0018(13) 0.0076(13) 0.0003(14)
    C133 0.0203(16) 0.037(2) 0.0273(18) 0.0075(15) 0.0077(14) 0.0022(15)
    C134 0.0307(18) 0.036(2) 0.0238(18) 0.0155(16) 0.0051(14) -0.0003(16)
    C135 0.0262(17) 0.0257(18) 0.0227(17) 0.0044(14) -0.0026(13) 0.0007(14)
    C136 0.0176(14) 0.0236(17) 0.0239(17) 0.0037(13) 0.0021(12) 0.0024(13)
    C137 0.045(3) 0.070(3) 0.039(2) 0.012(2) 0.010(2) -0.018(2)
    O2 0.0171(11) 0.0233(13) 0.0272(12) -0.0008(9) 0.0041(9) 0.0014(10)
    P1 0.0145(4) 0.0208(4) 0.0234(4) -0.0004(3) 0.0068(3) -0.0008(3)
    Cu1 0.0149(3) 0.0214(3) 0.0249(3) 0 0.0078(2) 0
    Br1 0.0317(2) 0.0367(2) 0.0276(2) -0.00878(16) 0.00144(15) -0.00242(16)
    Br2 0.0539(4) 0.0268(3) 0.1064(7) 0 0.0112(4) 0
_geom_special_details
;
All s.u.'s (except the s.u. in the dihedral angle between two l.s. planes) are
estimated using the full covariance matrix. The cell s.u.'s are taken into
account individually in the estimation of s.u.'s in distances, angles and
torsion angles; correlations between s.u.'s in cell parameters are only used
when they are defined by crystal symmetry. An approximate (isotropic)
treatment of cell s.u.'s is used for estimating s.u.'s involving l.s. planes.
;
loop_
    _geom_bond_atom_site_label_1
    _geom_bond_atom_site_label_2
    _geom_bond_site_symmetry_2
    _geom_bond_distance
    _geom_bond_publ_flag
    C2 O2 . 1.252(4) ?
    C2 C3 . 1.426(5) ?
    C2 C2 2_655 1.506(6) ?
    C3 C4 . 1.387(5) ?
    C3 Br1 . 1.911(4) ?
    C4 C5 . 1.382(5) ?
    C4 H4 . 0.95 ?
    C5 C4 2_655 1.382(5) ?
    C5 Br2 . 1.893(5) ?
    C111 C112 . 1.384(5) ?
    C111 C116 . 1.395(5) ?
    C111 P1 . 1.824(3) ?
    C112 C113 . 1.400(5) ?
    C112 H112 . 0.95 ?
    C113 C114 . 1.375(7) ?
    C113 H113 . 0.95 ?
    C114 C115 . 1.374(7) ?
    C114 H114 . 0.95 ?
    C115 C116 . 1.392(6) ?
    C115 H115 . 0.95 ?
    C116 H116 . 0.95 ?
    C121 C122 . 1.381(5) ?
    C121 C126 . 1.393(5) ?
    C121 P1 . 1.830(4) ?
    C122 C123 . 1.398(6) ?
    C122 H122 . 0.95 ?
    C123 C124 . 1.396(6) ?
    C123 H123 . 0.95 ?
    C124 C125 . 1.370(6) ?
    C124 H124 . 0.95 ?
    C125 C126 . 1.391(6) ?
    C125 H125 . 0.95 ?
    C126 H126 . 0.95 ?
    C131 C136 . 1.388(5) ?
    C131 C132 . 1.403(4) ?
    C131 P1 . 1.820(3) ?
    C132 C133 . 1.387(5) ?
    C132 H132 . 0.95 ?
    C133 C134 . 1.381(6) ?
    C133 H133 . 0.95 ?
    C134 C135 . 1.405(5) ?
    C134 C137 . 1.486(6) ?
    C135 C136 . 1.391(5) ?
    C135 H135 . 0.95 ?
    C136 H136 . 0.95 ?
    C137 H13A . 0.98 ?
    C137 H13B . 0.98 ?
    C137 H13C . 0.98 ?
    O2 Cu1 . 2.090(2) ?
    P1 Cu1 . 2.2284(9) ?
    Cu1 O2 2_655 2.090(2) ?
    Cu1 P1 2_655 2.2284(9) ?
loop_
    _geom_angle_atom_site_label_1
    _geom_angle_atom_site_label_2
    _geom_angle_atom_site_label_3
    _geom_angle_site_symmetry_1
    _geom_angle_site_symmetry_3
    _geom_angle
    _geom_angle_publ_flag
    O2 C2 C3 . . 120.7(3) ?
    O2 C2 C2 . 2_655 115.45(19) ?
    C3 C2 C2 . 2_655 123.7(2) ?
    C4 C3 C2 . . 133.0(3) ?
    C4 C3 Br1 . . 114.5(3) ?
    C2 C3 Br1 . . 112.5(3) ?
    C5 C4 C3 . . 128.1(4) ?
    C5 C4 H4 . . 115.9 ?
    C3 C4 H4 . . 115.9 ?
    C4 C5 C4 2_655 . 129.0(5) ?
    C4 C5 Br2 2_655 . 115.5(2) ?
    C4 C5 Br2 . . 115.5(2) ?
    C112 C111 C116 . . 119.1(3) ?
    C112 C111 P1 . . 117.4(3) ?
    C116 C111 P1 . . 123.4(3) ?
    C111 C112 C113 . . 120.2(4) ?
    C111 C112 H112 . . 119.9 ?
    C113 C112 H112 . . 119.9 ?
    C114 C113 C112 . . 120.2(4) ?
    C114 C113 H113 . . 119.9 ?
    C112 C113 H113 . . 119.9 ?
    C113 C114 C115 . . 119.9(4) ?
    C113 C114 H114 . . 120.1 ?
    C115 C114 H114 . . 120.1 ?
    C114 C115 C116 . . 120.6(4) ?
    C114 C115 H115 . . 119.7 ?
    C116 C115 H115 . . 119.7 ?
    C115 C116 C111 . . 119.9(4) ?
    C115 C116 H116 . . 120.1 ?
    C111 C116 H116 . . 120.1 ?
    C122 C121 C126 . . 118.3(3) ?
    C122 C121 P1 . . 118.4(3) ?
    C126 C121 P1 . . 123.2(3) ?
    C121 C122 C123 . . 121.0(4) ?
    C121 C122 H122 . . 119.5 ?
    C123 C122 H122 . . 119.5 ?
    C122 C123 C124 . . 119.9(4) ?
    C122 C123 H123 . . 120.1 ?
    C124 C123 H123 . . 120.1 ?
    C125 C124 C123 . . 119.3(4) ?
    C125 C124 H124 . . 120.3 ?
    C123 C124 H124 . . 120.3 ?
    C124 C125 C126 . . 120.6(4) ?
    C124 C125 H125 . . 119.7 ?
    C126 C125 H125 . . 119.7 ?
    C125 C126 C121 . . 120.9(4) ?
    C125 C126 H126 . . 119.5 ?
    C121 C126 H126 . . 119.5 ?
    C136 C131 C132 . . 119.0(3) ?
    C136 C131 P1 . . 118.8(2) ?
    C132 C131 P1 . . 122.0(3) ?
    C133 C132 C131 . . 119.9(3) ?
    C133 C132 H132 . . 120.1 ?
    C131 C132 H132 . . 120.1 ?
    C134 C133 C132 . . 121.5(3) ?
    C134 C133 H133 . . 119.2 ?
    C132 C133 H133 . . 119.2 ?
    C133 C134 C135 . . 118.5(3) ?
    C133 C134 C137 . . 121.2(4) ?
    C135 C134 C137 . . 120.3(4) ?
    C136 C135 C134 . . 120.4(3) ?
    C136 C135 H135 . . 119.8 ?
    C134 C135 H135 . . 119.8 ?
    C131 C136 C135 . . 120.6(3) ?
    C131 C136 H136 . . 119.7 ?
    C135 C136 H136 . . 119.7 ?
    C134 C137 H13A . . 109.5 ?
    C134 C137 H13B . . 109.5 ?
    H13A C137 H13B . . 109.5 ?
    C134 C137 H13C . . 109.5 ?
    H13A C137 H13C . . 109.5 ?
    H13B C137 H13C . . 109.5 ?
    C2 O2 Cu1 . . 116.1(2) ?
    C131 P1 C111 . . 102.98(15) ?
    C131 P1 C121 . . 101.98(16) ?
    C111 P1 C121 . . 105.21(17) ?
    C131 P1 Cu1 . . 116.55(12) ?
    C111 P1 Cu1 . . 111.62(12) ?
    C121 P1 Cu1 . . 116.91(11) ?
    O2 Cu1 O2 . 2_655 76.42(13) ?
    O2 Cu1 P1 . . 112.00(7) ?
    O2 Cu1 P1 2_655 . 108.19(7) ?
    O2 Cu1 P1 . 2_655 108.19(7) ?
    O2 Cu1 P1 2_655 2_655 112.00(7) ?
    P1 Cu1 P1 . 2_655 128.18(5) ?
loop_
    _geom_torsion_atom_site_label_1
    _geom_torsion_atom_site_label_2
    _geom_torsion_atom_site_label_3
    _geom_torsion_atom_site_label_4
    _geom_torsion_site_symmetry_1
    _geom_torsion_site_symmetry_2
    _geom_torsion_site_symmetry_3
    _geom_torsion_site_symmetry_4
    _geom_torsion
    _geom_torsion_publ_flag
    O2 C2 C3 C4 . . . . 174.7(4) ?
    C2 C2 C3 C4 2_655 . . . -9.2(7) ?
    O2 C2 C3 Br1 . . . . -5.6(4) ?
    C2 C2 C3 Br1 2_655 . . . 170.5(3) ?
    C2 C3 C4 C5 . . . . -1.1(6) ?
    Br1 C3 C4 C5 . . . . 179.2(2) ?
    C3 C4 C5 C4 . . . 2_655 2.7(3) ?
    C3 C4 C5 Br2 . . . . -177.3(3) ?
    C116 C111 C112 C113 . . . . 0.9(5) ?
    P1 C111 C112 C113 . . . . 176.9(3) ?
    C111 C112 C113 C114 . . . . -2.6(6) ?
    C112 C113 C114 C115 . . . . 2.2(6) ?
    C113 C114 C115 C116 . . . . -0.1(6) ?
    C114 C115 C116 C111 . . . . -1.6(6) ?
    C112 C111 C116 C115 . . . . 1.2(5) ?
    P1 C111 C116 C115 . . . . -174.6(3) ?
    C126 C121 C122 C123 . . . . -0.4(6) ?
    P1 C121 C122 C123 . . . . 177.2(4) ?
    C121 C122 C123 C124 . . . . -0.2(7) ?
    C122 C123 C124 C125 . . . . 0.1(8) ?
    C123 C124 C125 C126 . . . . 0.4(8) ?
    C124 C125 C126 C121 . . . . -1.0(8) ?
    C122 C121 C126 C125 . . . . 0.9(7) ?
    P1 C121 C126 C125 . . . . -176.5(4) ?
    C136 C131 C132 C133 . . . . -2.1(5) ?
    P1 C131 C132 C133 . . . . 173.3(3) ?
    C131 C132 C133 C134 . . . . 0.8(6) ?
    C132 C133 C134 C135 . . . . 1.3(6) ?
    C132 C133 C134 C137 . . . . -176.7(4) ?
    C133 C134 C135 C136 . . . . -2.1(5) ?
    C137 C134 C135 C136 . . . . 175.8(4) ?
    C132 C131 C136 C135 . . . . 1.2(5) ?
    P1 C131 C136 C135 . . . . -174.3(3) ?
    C134 C135 C136 C131 . . . . 0.9(5) ?
    C3 C2 O2 Cu1 . . . . 171.0(2) ?
    C2 C2 O2 Cu1 2_655 . . . -5.4(4) ?
    C136 C131 P1 C111 . . . . -157.1(3) ?
    C132 C131 P1 C111 . . . . 27.6(3) ?
    C136 C131 P1 C121 . . . . 94.0(3) ?
    C132 C131 P1 C121 . . . . -81.3(3) ?
    C136 C131 P1 Cu1 . . . . -34.5(3) ?
    C132 C131 P1 Cu1 . . . . 150.1(2) ?
    C112 C111 P1 C131 . . . . 62.6(3) ?
    C116 C111 P1 C131 . . . . -121.6(3) ?
    C112 C111 P1 C121 . . . . 169.0(3) ?
    C116 C111 P1 C121 . . . . -15.1(3) ?
    C112 C111 P1 Cu1 . . . . -63.2(3) ?
    C116 C111 P1 Cu1 . . . . 112.6(3) ?
    C122 C121 P1 C131 . . . . -141.0(3) ?
    C126 C121 P1 C131 . . . . 36.4(4) ?
    C122 C121 P1 C111 . . . . 111.8(3) ?
    C126 C121 P1 C111 . . . . -70.8(4) ?
    C122 C121 P1 Cu1 . . . . -12.7(3) ?
    C126 C121 P1 Cu1 . . . . 164.8(3) ?
    C2 O2 Cu1 O2 . . . 2_655 2.14(18) ?
    C2 O2 Cu1 P1 . . . . -102.3(2) ?
    C2 O2 Cu1 P1 . . . 2_655 111.2(2) ?
    C131 P1 Cu1 O2 . . . . 26.45(14) ?
    C111 P1 Cu1 O2 . . . . 144.35(15) ?
    C121 P1 Cu1 O2 . . . . -94.47(15) ?
    C131 P1 Cu1 O2 . . . 2_655 -55.86(14) ?
    C111 P1 Cu1 O2 . . . 2_655 62.04(15) ?
    C121 P1 Cu1 O2 . . . 2_655 -176.78(14) ?
    C131 P1 Cu1 P1 . . . 2_655 164.68(12) ?
    C111 P1 Cu1 P1 . . . 2_655 -77.41(13) ?
    C121 P1 Cu1 P1 . . . 2_655 43.76(13) ?
loop_
    _geom_hbond_atom_site_label_D
    _geom_hbond_atom_site_label_H
    _geom_hbond_atom_site_label_A
    _geom_hbond_site_symmetry_A
    _geom_hbond_distance_DH
    _geom_hbond_distance_HA
    _geom_hbond_distance_DA
    _geom_hbond_angle_DHA
    C136 H136 O2 . 0.95 2.52 3.365(4) 149
    C115 H115 Cg3 3_445 0.95 2.86 3.621(4) 138.1
    C137 H13A Cg2 6_566 0.98 3.18 4.144(6) 167.6
