# Supplementary material for: Bis(diphenyl-p-tolyl­phosphane-κP)(2-hy­droxy-3,5,7-bromo­cyclo­hepta-2,4,6-trienonato-κ2 O,O′)copper(I)
Source: Acta Crystallogr Sect E Struct Rep Online. 2012 Oct 13;68(Pt 11):m1354–5. doi: 10.1107/S1600536812042286 (PMC3515112; doi:10.1107/S1600536812042286)
Supplement: Supplementary file 2 [file e-68-m1354-Isup2.hkl]

#
# h,k,l, Fc-squared, Fo-squared, sigma(Fo-squared) and status flag
#
data_I
_shelx_title ' 12Hnb1_0ma in C2/c'
_shelx_refln_list_code          4
_shelx_F_calc_maximum      739.64
_exptl_crystal_F_000      1944.00
_reflns_d_resolution_high  0.7475
 
loop_
 _symmetry_equiv_pos_as_xyz
 'x, y, z'
 '-x, y, -z+1/2'
 'x+1/2, y+1/2, z'
 '-x+1/2, y+1/2, -z+1/2'
 '-x, -y, -z'
 'x, -y, z-1/2'
 '-x+1/2, -y+1/2, -z'
 'x+1/2, -y+1/2, z-1/2'
 
_cell_length_a    15.4522
_cell_length_b    13.9073
_cell_length_c    19.3269
_cell_angle_alpha  90.000
_cell_angle_beta  103.862
_cell_angle_gamma  90.000
 
_shelx_F_squared_multiplier     1.000
 
loop_
 _refln_index_h
 _refln_index_k
 _refln_index_l
 _refln_F_squared_calc
 _refln_F_squared_meas
 _refln_F_squared_sigma
 _refln_observed_status
   2   0   0    63893.57    71627.23   1792.13 o
   4   0   0     8062.85     6822.43    140.08 o
   6   0   0    31844.64    29591.13    654.62 o
   8   0   0     1615.02     3318.07    118.43 o
  10   0   0       15.12      -16.32     41.42 o
  12   0   0    40766.94    39886.51    921.01 o
  14   0   0    19579.97    19158.39    626.75 o
  16   0   0      975.03      855.46    231.77 o
  18   0   0      444.67      457.41    140.19 o
   1   1   0    38962.22    49240.15   1039.94 o
   3   1   0    65023.42    66058.77   1024.25 o
   5   1   0     1035.54      687.58     24.42 o
   7   1   0     7594.80     6643.24    112.54 o
   9   1   0       97.51      152.40     26.67 o
  11   1   0      908.18     1210.22     45.13 o
  13   1   0     5995.90     6166.49    173.68 o
  15   1   0       72.02      -23.12     92.14 o
  17   1   0      205.33      240.26    157.43 o
  19   1   0       22.34       -5.98    104.95 o
   0   2   0    10257.39    12180.41    241.53 o
   2   2   0    28698.53    28535.64    479.95 o
   4   2   0    78765.91    80454.83   1170.74 o
   6   2   0      288.71      749.05     46.36 o
   8   2   0    28526.61    30205.43    503.62 o
  10   2   0    45212.28    45338.04    753.08 o
  12   2   0     2374.19     2408.04     69.43 o
  14   2   0     1181.25     1201.71    102.56 o
  16   2   0    15451.66    14988.63    399.32 o
  18   2   0     1184.09     1195.74    110.33 o
   1   3   0     4042.56     3158.29    106.66 o
   3   3   0    25204.97    30714.84    519.48 o
   5   3   0     6586.49     6427.52    182.58 o
   7   3   0    28984.86    27794.95    462.14 o
   9   3   0      681.13      853.70     55.82 o
  11   3   0     1895.58     1621.86     54.70 o
  13   3   0     7826.45     7864.11    191.44 o
  15   3   0     1311.69     1271.06     86.65 o
  17   3   0     5556.84     5333.26    256.91 o
  19   3   0      713.50      830.44    114.08 o
   0   4   0     1505.57     1941.55    125.04 o
   2   4   0     5598.17     3848.48     92.69 o
   4   4   0     5200.77     4477.73    110.55 o
   6   4   0    14479.00    13227.53    242.21 o
   8   4   0     5073.90     4899.95    173.43 o
  10   4   0      120.80      221.52     38.41 o
  12   4   0       45.06       31.34     46.45 o
  14   4   0     4775.19     4619.05    151.79 o
  16   4   0      810.32      894.02    127.78 o
  18   4   0     1963.79     2182.20    127.80 o
   1   5   0     5271.82     4319.13    108.00 o
   3   5   0    88226.72    86883.92   1519.36 o
   5   5   0     3898.73     2897.05    160.43 o
   7   5   0     2158.05     2564.38    135.81 o
   9   5   0    36787.80    34551.11    642.90 o
  11   5   0    12357.12    12005.34    241.66 o
  13   5   0     1213.96     1133.88     68.50 o
  15   5   0     3532.55     3713.62    166.72 o
  17   5   0      744.47      961.73    119.72 o
  19   5   0       21.33     -103.15    154.03 o
   0   6   0    11057.69     7340.12    149.52 o
   2   6   0       43.86       46.59     33.43 o
   4   6   0      514.50      565.09    155.32 o
   6   6   0     9480.61     8770.48    260.48 o
   8   6   0       22.77       38.90     41.22 o
  10   6   0     1358.60     1396.64     65.92 o
  12   6   0     5224.67     4791.27    125.26 o
  14   6   0       32.95      -30.89     67.27 o
  16   6   0     1150.79     1156.07     93.25 o
  18   6   0        4.79      -61.28     97.79 o
   1   7   0    53518.52    51343.54    766.85 o
   3   7   0     1771.48      842.55     59.24 o
   5   7   0    33927.11    29637.52    637.67 o
   7   7   0    44198.66    42699.12   1025.40 o
   9   7   0     2684.91     2334.36    110.60 o
  11   7   0     2806.83     2668.29     96.29 o
  13   7   0     7473.58     7458.42    224.29 o
  15   7   0     4999.31     4849.03    160.47 o
  17   7   0     2743.02     3099.89    138.82 o
   0   8   0     5080.99     5427.78    153.21 o
   2   8   0    15369.93    13455.22    256.27 o
   4   8   0    14420.68    13419.62    230.14 o
   6   8   0    24723.86    25850.11    633.67 o
   8   8   0       74.26     -106.89     67.07 o
  10   8   0     3608.20     3670.26    102.07 o
  12   8   0      316.30      294.93     59.16 o
  14   8   0     2493.14     2230.55    102.50 o
  16   8   0       43.42      -73.20     82.60 o
  18   8   0     2661.59     2692.99    213.38 o
   1   9   0    25241.76    21799.18    350.42 o
   3   9   0     3665.94     3170.04    121.06 o
   5   9   0    19042.55    18502.39    489.79 o
   7   9   0    13612.34    13004.43    371.42 o
   9   9   0     4377.57     4049.68    170.11 o
  11   9   0     4784.76     4742.68    197.98 o
  13   9   0     2294.29     2374.74    148.62 o
  15   9   0     1572.70     1621.86    103.64 o
  17   9   0     1759.54     1877.93    148.10 o
   0  10   0     2304.63     1883.64     65.53 o
   2  10   0     4647.92     4485.22     98.07 o
   4  10   0       33.70      174.47    106.86 o
   6  10   0    11121.04     9777.38    297.92 o
   8  10   0     1400.72     1127.61    134.88 o
  10  10   0     3714.85     3575.89    161.73 o
  12  10   0       64.18       81.43     66.79 o
  14  10   0     1093.60     1186.17     98.57 o
  16  10   0      801.77      805.02    126.35 o
   1  11   0     5628.18     4639.08    150.10 o
   3  11   0    29532.92    27528.48    452.44 o
   5  11   0      845.08      768.71     50.51 o
   7  11   0      274.33      205.06    150.82 o
   9  11   0     6105.19     6532.75    234.38 o
  11  11   0     3151.36     2992.04    155.34 o
  13  11   0       35.86       89.05     89.68 o
  15  11   0      802.92      994.54    143.66 o
   0  12   0      842.15      581.13    157.78 o
   2  12   0     1725.78     1511.70     73.54 o
   4  12   0     7243.93     6927.99    187.77 o
   6  12   0     4045.55     4339.33    159.32 o
   8  12   0     1540.23     1600.62    120.01 o
  10  12   0     2009.70     1726.57    363.60 o
  12  12   0       26.57     -173.79    181.04 o
  14  12   0        2.37      112.95    139.87 o
   1  13   0     5556.30     5058.26    196.41 o
   3  13   0     4865.84     4530.82    165.22 o
   5  13   0     2335.16     2236.58    100.02 o
   7  13   0     5421.62     5492.76    296.16 o
   9  13   0      843.35      895.66    270.82 o
  11  13   0       59.42      224.89    188.61 o
  13  13   0     2823.19     2644.71    244.49 o
   0  14   0     7950.48     6877.25    344.59 o
   2  14   0    13119.65    13253.55    390.61 o
   4  14   0     2910.62     3103.21    183.73 o
   6  14   0        9.46     -258.10    189.89 o
   8  14   0     2143.52     1841.70    266.15 o
  10  14   0     8000.37     9526.07    452.42 o
  12  14   0     1372.87     1586.90    288.46 o
   1  15   0     4493.19     4353.83    186.94 o
   3  15   0     2739.11     2468.39    149.18 o
   5  15   0     1332.11     1442.90    132.59 o
   7  15   0       14.63       59.52    122.36 o
   9  15   0       67.13      293.66    209.69 o
  11  15   0       33.28     -167.51    301.67 o
   0  16   0    18402.67    19637.00    989.64 o
   2  16   0     2184.87     2224.28    173.11 o
   4  16   0       16.41      -61.82    131.64 o
   6  16   0     5110.86     6187.07    292.85 o
   8  16   0     1261.60     1528.66    172.23 o
  10  16   0      165.23      103.58    158.27 o
   1  17   0       61.19      -38.40    147.36 o
   3  17   0       37.66      187.50    146.99 o
   5  17   0        6.40      -65.61    146.37 o
   7  17   0       10.18     -152.09    166.05 o
   0  18   0        0.74      -45.78    415.72 o
   2  18   0     1721.28     2001.64    180.94 o
   4  18   0     3031.62     3850.61    314.00 o
 -19   1   1      544.99      404.62    108.68 o
 -17   1   1      305.73      297.74     90.23 o
 -15   1   1     1586.65     1578.15     89.64 o
 -13   1   1     2172.78     1907.45     80.44 o
 -11   1   1    28214.13    27566.75    481.75 o
  -9   1   1     4183.33     3749.25     83.62 o
  -7   1   1    24820.11    26193.51    384.63 o
  -5   1   1     9190.37    10683.39    141.68 o
  -3   1   1      761.07     1084.93     55.46 o
  -1   1   1    14891.81    17017.26    290.99 o
   1   1   1    16628.45    18773.69    273.22 o
   3   1   1    65746.81    73898.13   1046.36 o
   5   1   1     9887.87    10495.18    152.06 o
   7   1   1     2440.90     3016.63     63.67 o
   9   1   1    35470.13    36388.82    593.00 o
  11   1   1      791.16      821.44     56.83 o
  13   1   1     2090.61     2156.80     85.45 o
  15   1   1     7281.89     6809.55    202.15 o
  17   1   1     1032.71      998.45    124.13 o
  19   1   1     2120.42     2039.21    144.13 o
 -20   2   1      289.62      184.41    124.54 o
 -18   2   1      424.02      319.55     99.57 o
 -16   2   1     2196.09     2252.87    158.80 o
 -14   2   1     1781.59     1671.44     85.27 o
 -12   2   1    18342.99    18673.60    321.96 o
 -10   2   1    29628.40    29306.82    490.60 o
  -8   2   1       51.58      214.94     76.90 o
  -6   2   1     1917.72     1959.06     64.53 o
  -4   2   1    18611.65    21056.86    390.01 o
  -2   2   1    23884.09    29829.44    522.55 o
   0   2   1    15146.18    16119.27    240.43 o
   2   2   1    34937.78    37109.73    540.84 o
   4   2   1     4832.13     4995.12    124.93 o
   6   2   1     4281.07     4351.35     69.24 o
   8   2   1    24365.61    24359.23    385.29 o
  10   2   1    10797.80    11139.75    186.83 o
  12   2   1      262.69      284.33     42.18 o
  14   2   1     4350.77     4081.19    139.93 o
  16   2   1     4570.20     4569.57    242.11 o
  18   2   1     1145.86     1102.96    110.58 o
 -19   3   1      537.60      439.02    124.59 o
 -17   3   1       38.35       32.61     97.44 o
 -15   3   1     2106.59     1955.25     95.83 o
 -13   3   1    14125.42    14298.50    308.99 o
 -11   3   1       32.25       79.70     38.22 o
  -9   3   1     6311.77     7143.27    145.67 o
  -7   3   1    28709.96    31398.23    544.62 o
  -5   3   1      272.09      782.06     83.74 o
  -3   3   1      617.16      821.89     52.64 o
  -1   3   1    45067.43    48266.90    746.19 o
   1   3   1      431.88      482.41     42.25 o
   3   3   1    18277.57    20262.09    307.56 o
   5   3   1     6845.89     6748.78    109.63 o
   7   3   1     1864.24     1989.41     92.82 o
   9   3   1     3186.19     2777.38     70.88 o
  11   3   1    13265.29    13881.14    259.79 o
  13   3   1     6517.36     6384.42    166.74 o
  15   3   1      436.42      305.43     74.64 o
  17   3   1      190.73      115.43     89.07 o
  19   3   1     1222.60     1229.48    123.50 o
 -18   4   1       58.28        5.07    118.41 o
 -16   4   1      287.77      150.63     78.56 o
 -14   4   1    24901.86    24248.01    557.85 o
 -12   4   1      180.74      239.94     91.16 o
 -10   4   1     3611.12     3869.89     98.76 o
  -8   4   1    68435.44    73816.77   1271.35 o
  -6   4   1     9995.83     9244.69    183.56 o
  -4   4   1     3603.53     3624.07    185.58 o
  -2   4   1    27019.69    27445.54    434.89 o
   0   4   1    59503.32    60274.33    798.68 o
   2   4   1    48519.53    50880.12    737.03 o
   4   4   1    35244.99    33595.29    557.79 o
   6   4   1    58259.96    61412.86    956.76 o
   8   4   1       95.96       10.32     36.78 o
  10   4   1     8422.28     8965.82    185.68 o
  12   4   1     7534.72     7859.84    173.05 o
  14   4   1       89.02       12.85     67.17 o
  16   4   1      200.92      159.50     81.35 o
  18   4   1     6399.65     6034.71    264.03 o
 -19   5   1     1527.57     1369.31    215.80 o
 -17   5   1      407.80      448.80     92.39 o
 -15   5   1      938.03      939.27     81.78 o
 -13   5   1     1071.05     1049.32     67.21 o
 -11   5   1     3213.69     3514.03    125.84 o
  -9   5   1     3581.56     4124.18    100.01 o
  -7   5   1    30390.66    31139.82    696.13 o
  -5   5   1    20283.03    24045.18    751.31 o
  -3   5   1    11016.07    12830.20    257.04 o
  -1   5   1     5042.63     5073.32     84.39 o
   1   5   1     1242.00     1625.60     47.86 o
   3   5   1      663.64     1524.98    110.74 o
   5   5   1    56507.54    60171.64    991.59 o
   7   5   1     7835.19     8602.01    166.45 o
   9   5   1     2713.43     3465.28    165.44 o
  11   5   1      113.86       -5.82     43.99 o
  13   5   1     3481.24     3537.57    164.26 o
  15   5   1       29.15       88.83     74.62 o
  17   5   1     5378.83     5111.09    187.54 o
  19   5   1     3852.24     4098.49    223.54 o
 -18   6   1     4151.84     3862.48    200.09 o
 -16   6   1     3499.28     3595.88    141.77 o
 -14   6   1     1716.42     1575.05    107.49 o
 -12   6   1       61.07       20.50     66.89 o
 -10   6   1      296.44      267.82     45.05 o
  -8   6   1      702.63      927.65     63.51 o
  -6   6   1    18334.60    19288.05    475.05 o
  -4   6   1    54882.55    54850.01   1169.17 o
  -2   6   1      194.85      274.03     37.52 o
   0   6   1    21794.04    21916.57    289.13 o
   2   6   1    27166.39    28253.31    446.47 o
   4   6   1      803.35      852.59     54.87 o
   6   6   1     2650.61     3045.97    139.38 o
   8   6   1    37585.58    37231.43    659.02 o
  10   6   1     5263.28     4796.76    118.87 o
  12   6   1    15203.42    14956.59    323.78 o
  14   6   1       47.19      -51.65     69.08 o
  16   6   1     3754.15     3846.12    180.67 o
  18   6   1      127.71      247.38    101.46 o
 -17   7   1     3425.15     3273.58    177.59 o
 -15   7   1       18.90      173.02    157.38 o
 -13   7   1     1741.38     1794.62     93.51 o
 -11   7   1     7133.45     7280.17    160.89 o
  -9   7   1      183.30       96.32     66.69 o
  -7   7   1     1056.48      967.83     67.53 o
  -5   7   1    13035.49    13699.62    369.21 o
  -3   7   1     1115.62     1370.73     88.78 o
  -1   7   1    46102.10    43386.31    684.98 o
   1   7   1      595.14      878.99    150.13 o
   3   7   1     1322.91     1048.22     63.24 o
   5   7   1     4398.90     3758.63    126.65 o
   7   7   1     7718.86     8697.95    177.75 o
   9   7   1    18540.05    19098.87    365.76 o
  11   7   1      974.23     1040.29     63.88 o
  13   7   1     1888.45     1774.16     97.57 o
  15   7   1     1881.83     1749.22    142.30 o
  17   7   1       34.59       44.34     90.35 o
 -18   8   1      507.11      528.72    113.42 o
 -16   8   1       51.12       80.06     82.03 o
 -14   8   1       80.96      -18.47    157.83 o
 -12   8   1        2.17      -41.58     59.78 o
 -10   8   1     2446.39     2554.94    129.26 o
  -8   8   1     4767.72     4620.29    160.92 o
  -6   8   1      406.75      555.14     60.83 o
  -4   8   1      178.19      260.06     36.62 o
  -2   8   1      917.36      618.28     45.93 o
   0   8   1     5740.68     5105.79     96.56 o
   2   8   1      222.94      616.22     75.43 o
   4   8   1      135.52      146.92     30.64 o
   6   8   1       43.00      151.18     35.16 o
   8   8   1     5944.82     5714.77    137.04 o
  10   8   1       22.96      -50.94     49.81 o
  12   8   1      761.78      620.54     65.57 o
  14   8   1     1120.76     1090.95    156.85 o
  16   8   1      117.13      -81.25     86.08 o
 -17   9   1     4103.68     4371.59    379.14 o
 -15   9   1      127.82      103.84     82.42 o
 -13   9   1      977.64     1070.25    117.33 o
 -11   9   1    10120.61    10106.37    317.84 o
  -9   9   1      223.28      306.04     99.83 o
  -7   9   1      496.89      744.98    152.49 o
  -5   9   1    52232.07    48234.61    968.95 o
  -3   9   1     7765.40     6062.47    119.88 o
  -1   9   1    12458.18    11204.04    276.95 o
   1   9   1     3282.27     2347.90     93.58 o
   3   9   1    11478.68    10690.68    196.25 o
   5   9   1      808.11     1030.28    190.17 o
   7   9   1    12172.50    12078.00    238.57 o
   9   9   1     9525.42     9337.74    206.63 o
  11   9   1     2446.47     2320.87     95.40 o
  13   9   1     2776.95     2691.01    141.24 o
  15   9   1     4370.41     4325.50    165.95 o
  17   9   1     1190.59     1188.02    116.29 o
 -16  10   1     1577.28     1635.04    147.79 o
 -14  10   1      528.64      380.05     84.96 o
 -12  10   1     1357.62     1299.45    122.34 o
 -10  10   1     2713.84     2520.14    133.47 o
  -8  10   1     1378.11     1341.32    117.88 o
  -6  10   1     2520.16     2517.59    124.71 o
  -4  10   1    18380.89    16931.53    289.53 o
  -2  10   1      423.03      352.28     41.23 o
   0  10   1       11.40       37.79     26.36 o
   2  10   1     4156.56     3931.91     99.88 o
   4  10   1        0.41       19.51     54.24 o
   6  10   1       38.27      147.03     51.92 o
   8  10   1      739.76      800.94     79.75 o
  10  10   1        1.36       -3.17     52.88 o
  12  10   1     4468.61     4590.26    158.56 o
  14  10   1      578.89      590.91     92.57 o
  16  10   1     3657.22     4082.48    384.74 o
 -15  11   1     5983.72     5785.38    259.04 o
 -13  11   1     4131.99     4371.72    265.61 o
 -11  11   1      790.07      625.88    114.53 o
  -9  11   1     2512.04     2188.92    187.96 o
  -7  11   1     3576.42     3187.19    146.60 o
  -5  11   1        8.35        0.94     81.59 o
  -3  11   1     1278.92      965.26     87.06 o
  -1  11   1    16684.35    14046.57    241.87 o
   1  11   1     2040.64     1663.55     87.90 o
   3  11   1      365.88      481.55    104.90 o
   5  11   1    18303.36    17950.58    363.78 o
   7  11   1     8097.28     8057.62    186.47 o
   9  11   1      330.46      389.85     92.72 o
  11  11   1     4321.55     4450.91    232.58 o
  13  11   1      409.40      409.62    103.14 o
  15  11   1       40.80      100.83    120.08 o
 -14  12   1     6416.47     5755.43    425.11 o
 -12  12   1     1031.93      901.21    195.05 o
 -10  12   1      166.24     -164.71    220.92 o
  -8  12   1    12740.74    12803.05    535.96 o
  -6  12   1     2187.87     2076.04    102.34 o
  -4  12   1     7645.51     7215.94    189.45 o
  -2  12   1     3258.88     2800.97     99.28 o
   0  12   1     4927.10     4537.38    210.05 o
   2  12   1      866.19      941.89    114.07 o
   4  12   1     1220.31     1219.41     92.93 o
   6  12   1    12934.33    12276.89    331.56 o
   8  12   1      214.17      406.97    122.37 o
  10  12   1      739.24      658.90    181.61 o
  12  12   1     5383.80     5791.52    362.15 o
  14  12   1      134.33      150.30    156.83 o
 -13  13   1     3602.61     4112.27    267.92 o
 -11  13   1     2614.99     2109.30    213.92 o
  -9  13   1     3251.01     2974.35    216.74 o
  -7  13   1     2191.40     2279.18    118.20 o
  -5  13   1       26.35     -104.52     95.07 o
  -3  13   1       24.09       30.69     85.36 o
  -1  13   1     4103.21     4315.08    173.08 o
   1  13   1     4473.47     4488.52    287.81 o
   3  13   1     4726.22     4514.34    167.14 o
   5  13   1      292.01      582.67     95.34 o
   7  13   1       27.62      102.02    103.85 o
   9  13   1     1216.35     1167.33    177.67 o
  11  13   1     2562.83     2702.42    153.91 o
  13  13   1      674.29      617.18    137.75 o
 -12  14   1     2354.59     2197.91    297.80 o
 -10  14   1     4827.47     4550.13    266.87 o
  -8  14   1      659.94      742.38    317.54 o
  -6  14   1      248.03      152.55    228.29 o
  -4  14   1      394.12      718.19    110.64 o
  -2  14   1      953.48     1164.22    218.20 o
   0  14   1       34.92      249.22    107.87 o
   2  14   1     7811.45     8234.04    386.73 o
   4  14   1       63.44      158.31    109.34 o
   6  14   1     5282.80     4625.86    272.75 o
   8  14   1     1560.36     1360.16    121.41 o
  10  14   1      857.52      737.24    132.35 o
  12  14   1      113.11       73.95    128.51 o
 -11  15   1     2529.87     2858.61    249.36 o
  -9  15   1      588.25      554.41    142.73 o
  -7  15   1      107.92      147.88    137.45 o
  -5  15   1     2199.15     2479.29    181.51 o
  -3  15   1      349.97      373.15    118.32 o
  -1  15   1      215.95      416.60    119.63 o
   1  15   1      663.89      845.88    124.07 o
   3  15   1     3830.70     3946.00    177.32 o
   5  15   1      390.54      208.76    125.07 o
   7  15   1     1083.31     1472.63    116.78 o
   9  15   1     1524.12     1653.94    165.25 o
  11  15   1       37.44      -58.69    154.31 o
 -10  16   1     2169.73     2350.88    284.59 o
  -8  16   1       32.30      396.03    152.67 o
  -6  16   1        6.22      -62.10    131.83 o
  -4  16   1     1641.42     1577.43    145.00 o
  -2  16   1       91.75      431.31    133.79 o
   0  16   1      308.13     1163.69    191.04 o
   2  16   1     2132.51     2227.31    157.88 o
   4  16   1      166.40      142.22    147.62 o
   6  16   1      356.39      705.14    142.79 o
   8  16   1        8.58      -38.00    174.88 o
  -7  17   1     2601.05     2971.21    203.95 o
  -5  17   1       17.20     -110.95    144.40 o
  -3  17   1      286.45      232.21    146.72 o
  -1  17   1     1923.89     2179.66    166.81 o
   1  17   1     1150.38     1031.36    154.91 o
   3  17   1      161.54      264.58    149.29 o
   5  17   1     3477.63     4057.18    202.51 o
   7  17   1       71.48      125.99    169.41 o
  -4  18   1     1953.73     3206.68    198.10 o
  -2  18   1      663.34      608.01    166.21 o
   0  18   1     2208.21     2482.18    208.16 o
   2  18   1     1955.99     3120.78    199.68 o
   4  18   1       39.42     -102.12    161.25 o
 -20   0   2     4443.79     4408.88    437.80 o
 -18   0   2      164.73      -43.02    134.16 o
 -16   0   2     6609.17     6420.17    310.31 o
 -14   0   2    12627.45    12312.07    423.84 o
 -12   0   2       22.02       72.93     47.80 o
 -10   0   2    22297.78    21988.79    487.00 o
  -8   0   2   102738.20   112584.57   2482.18 o
  -6   0   2     1277.76     1087.16    246.49 o
  -4   0   2    75269.05    88447.41   2666.99 o
  -2   0   2   102669.16   111268.90   2381.98 o
   0   0   2    76369.43    76567.94   1486.12 o
   2   0   2    44776.09    45867.81    943.13 o
   4   0   2   117725.89   121324.72   2498.85 o
   6   0   2     8087.24     7186.32    176.47 o
   8   0   2     8257.96    10092.17    281.71 o
  10   0   2    46866.24    44341.57   1066.61 o
  12   0   2    30989.74    30378.98    707.34 o
  14   0   2     2434.63     2353.05    279.57 o
  16   0   2     8412.64     8741.62    411.12 o
  18   0   2     2526.97     2680.05    188.16 o
 -19   1   2        4.74      -92.13    101.90 o
 -17   1   2      578.42      505.91     93.53 o
 -15   1   2      252.11      151.92     71.28 o
 -13   1   2      131.54      153.26     52.86 o
 -11   1   2     2463.84     2498.77     59.50 o
  -9   1   2     3259.49     4347.50    137.34 o
  -7   1   2      204.32      402.75     51.12 o
  -5   1   2    42799.11    44460.02    790.49 o
  -3   1   2     2768.24     5223.18    129.02 o
  -1   1   2      384.39      -12.65      6.33 o
   1   1   2     3774.50     6546.42     91.56 o
   3   1   2    34569.23    42337.91    626.95 o
   5   1   2      755.63     1541.42     34.79 o
   7   1   2    21250.64    20978.15    344.40 o
   9   1   2     3434.75     3098.45     75.98 o
  11   1   2     3289.83     3321.98     79.73 o
  13   1   2       84.45      -24.63     71.38 o
  15   1   2      791.63      828.60     80.89 o
  17   1   2      154.44      203.26     92.12 o
  19   1   2       67.99       48.64    114.70 o
 -20   2   2      383.32      317.37    117.76 o
 -18   2   2     2523.01     2520.05    132.10 o
 -16   2   2     1073.23     1156.27    165.66 o
 -14   2   2     1432.66     1576.22    150.27 o
 -12   2   2    32215.17    32512.21    545.67 o
 -10   2   2     2177.38     2074.64     86.91 o
  -8   2   2     8801.47     9620.02    241.06 o
  -6   2   2    57181.54    59767.70    977.73 o
  -4   2   2    24630.37    26581.66    449.73 o
  -2   2   2     9334.87     6958.20    123.76 o
   0   2   2     2262.37     1576.49     27.07 o
   2   2   2   183045.31   190797.72   2612.15 o
   4   2   2      848.40      298.27     13.56 o
   6   2   2    17705.24    16203.75    245.04 o
   8   2   2    58308.30    56462.04    880.39 o
  10   2   2      339.22      334.93     30.76 o
  12   2   2     1831.47     1722.28     57.66 o
  14   2   2    10581.60    10085.81    263.24 o
  16   2   2     1641.16     1575.62    103.64 o
  18   2   2      265.22      328.20    133.47 o
 -19   3   2     1046.52      766.63    110.01 o
 -17   3   2     1704.09     1571.71    108.98 o
 -15   3   2      662.39      668.20    115.17 o
 -13   3   2       51.45      108.21     49.19 o
 -11   3   2     1437.60     1762.96     98.57 o
  -9   3   2    38966.81    37532.52    625.07 o
  -7   3   2      362.37      202.37     21.31 o
  -5   3   2    33053.02    40939.30    759.67 o
  -3   3   2    12924.32    10917.76    196.98 o
  -1   3   2   111928.01   108520.09   1771.21 o
   1   3   2     1613.90     3117.74     90.08 o
   3   3   2    30857.45    28501.65    416.30 o
   5   3   2    54711.90    53814.44    811.97 o
   7   3   2    26363.09    28709.85    478.50 o
   9   3   2      292.43      311.60     71.62 o
  11   3   2    20562.29    19159.94    351.31 o
  13   3   2      405.15      326.31     63.87 o
  15   3   2     1007.35      889.98     82.71 o
  17   3   2      416.81      413.64     95.64 o
  19   3   2     3144.46     2761.46    229.40 o
 -18   4   2      497.39      453.06     98.42 o
 -16   4   2     1973.42     2003.71    103.45 o
 -14   4   2     3421.29     3693.16    128.32 o
 -12   4   2      116.09       57.99     63.35 o
 -10   4   2      237.16      288.27     57.00 o
  -8   4   2      214.80      321.69     38.07 o
  -6   4   2     8489.00     6708.77    137.92 o
  -4   4   2     8635.75     7564.02    247.61 o
  -2   4   2    11390.78     9953.51    189.54 o
   0   4   2     2035.12     1031.87     41.54 o
   2   4   2    12477.37     9619.13    143.88 o
   4   4   2    13431.24    13055.50    201.98 o
   6   4   2    21724.07    21583.58    363.08 o
   8   4   2     3346.21     2936.67     79.82 o
  10   4   2     3683.42     3499.78     96.51 o
  12   4   2     1523.33     1582.16     71.72 o
  14   4   2      106.82      149.50     68.81 o
  16   4   2       14.84       -6.30     81.87 o
  18   4   2     1590.48     1621.11    151.49 o
 -19   5   2     2944.80     2968.06    153.99 o
 -17   5   2     1570.74     1835.97    173.33 o
 -15   5   2     5506.58     5279.62    218.87 o
 -13   5   2     6528.05     6141.42    190.67 o
 -11   5   2    15459.69    15271.91    297.64 o
  -9   5   2       79.37      157.18    104.75 o
  -7   5   2    11887.24    10778.67    310.86 o
  -5   5   2    84028.85    88397.95   1712.11 o
  -3   5   2      759.83      225.08     25.96 o
  -1   5   2     8726.21     7035.70    105.00 o
   1   5   2   125533.92   118959.29   1642.91 o
   3   5   2    33408.97    32186.11    484.53 o
   5   5   2     7719.28    10083.42    176.00 o
   7   5   2    27001.23    24842.03    443.45 o
   9   5   2     3669.92     3473.06     92.42 o
  11   5   2     5063.40     4605.76    117.14 o
  13   5   2    12379.16    12307.19    277.62 o
  15   5   2     7086.25     7264.28    247.34 o
  17   5   2      244.88      224.32    101.90 o
 -18   6   2     3540.66     2872.47    247.45 o
 -16   6   2        2.61        2.47     76.59 o
 -14   6   2       37.55       19.45    104.75 o
 -12   6   2     2121.11     2085.35    126.59 o
 -10   6   2     3418.35     2943.76    113.52 o
  -8   6   2     4985.62     4668.35    206.37 o
  -6   6   2     2784.42     3431.92    498.48 o
  -4   6   2     2567.37     3304.67    178.38 o
  -2   6   2    26354.71    23149.61    382.51 o
   0   6   2      822.64      593.57     65.65 o
   2   6   2     3744.92     4382.32     83.71 o
   4   6   2    10484.47     8802.62    153.92 o
   6   6   2     2542.50     2486.35     77.17 o
   8   6   2     9742.98     9562.90    209.46 o
  10   6   2     5057.92     4812.77    119.80 o
  12   6   2      133.25       66.89     66.63 o
  14   6   2     2136.14     2008.40     98.76 o
  16   6   2       92.27       68.17     84.84 o
  18   6   2      332.07      425.41    108.60 o
 -17   7   2    12281.36    12490.52    325.45 o
 -15   7   2    28526.30    28842.75    660.31 o
 -13   7   2     6687.81     7189.21    184.74 o
 -11   7   2     1016.78     1259.45    112.45 o
  -9   7   2     5967.89     6313.69    197.02 o
  -7   7   2     6679.14     5511.17    169.31 o
  -5   7   2    14923.21    12695.40    376.87 o
  -3   7   2    88891.86    85944.40   1467.69 o
  -1   7   2    25993.14    22738.89    385.63 o
   1   7   2      244.33      -14.48     66.74 o
   3   7   2     8594.14     7118.53    129.00 o
   5   7   2    32617.17    30958.28    513.08 o
   7   7   2    19914.46    18137.13    346.29 o
   9   7   2    17952.39    17934.20    345.82 o
  11   7   2    32501.51    32823.86    616.30 o
  13   7   2     2434.25     2378.67     99.86 o
  15   7   2      108.82      -22.86     79.64 o
  17   7   2     5019.22     5398.94    185.69 o
 -18   8   2       32.91      -11.33    105.92 o
 -16   8   2     6021.87     5708.27    212.20 o
 -14   8   2    11584.96    11591.27    315.84 o
 -12   8   2    14310.05    13625.31    399.28 o
 -10   8   2     4673.37     4964.05    187.96 o
  -8   8   2     3465.60     3378.42    128.71 o
  -6   8   2     5196.04     4469.65    154.86 o
  -4   8   2     1814.37     2037.46     66.43 o
  -2   8   2    29889.40    29436.64    508.72 o
   0   8   2     7315.75     6490.82    103.43 o
   2   8   2    21377.41    17755.25    334.48 o
   4   8   2     7381.89     7185.83    133.13 o
   6   8   2       20.59        5.88     39.25 o
   8   8   2    12999.50    12624.79    263.83 o
  10   8   2    10141.67    10378.29    226.42 o
  12   8   2      111.03       64.71     60.03 o
  14   8   2     3434.49     3586.26    137.24 o
  16   8   2     3499.63     3226.68    142.11 o
 -17   9   2       89.52       53.79     92.50 o
 -15   9   2     5166.38     4766.86    406.45 o
 -13   9   2     4470.12     4181.67    224.09 o
 -11   9   2     1726.36     1511.81    117.02 o
  -9   9   2    12988.65    12692.43    379.14 o
  -7   9   2    17306.65    17033.30    431.41 o
  -5   9   2    27333.69    27831.80    603.95 o
  -3   9   2    18516.03    16100.77    285.45 o
  -1   9   2    11451.70     8908.80    245.75 o
   1   9   2    11913.50    11302.38    189.40 o
   3   9   2    10770.84     9578.82    215.10 o
   5   9   2    12283.09    11142.77    206.07 o
   7   9   2     1198.28     1438.28     55.44 o
   9   9   2     8821.04     8872.99    200.32 o
  11   9   2     3803.95     3841.40    127.85 o
  13   9   2      802.60      864.33     81.42 o
  15   9   2     4095.12     4276.20    278.25 o
  17   9   2     2426.12     1979.28    426.76 o
 -16  10   2      296.55      392.62    110.75 o
 -14  10   2      132.03       -1.64    253.59 o
 -12  10   2     2172.37     1663.31    271.88 o
 -10  10   2      400.16      481.06     97.50 o
  -8  10   2    11636.36    11552.86    343.52 o
  -6  10   2     2087.93     2307.91    126.07 o
  -4  10   2        1.24       24.96     58.27 o
  -2  10   2    14833.73    13648.01    245.07 o
   0  10   2     1171.40     1250.98     40.75 o
   2  10   2    12408.85    11349.33    221.83 o
   4  10   2    13368.49    12225.26    224.47 o
   6  10   2     1866.89     1529.05    107.47 o
   8  10   2     4854.61     4845.43    129.27 o
  10  10   2     1422.75     1443.90     82.24 o
  12  10   2       57.71       27.28     72.28 o
  14  10   2     3794.63     3699.13    283.01 o
  16  10   2      415.26      444.55    181.09 o
 -15  11   2      183.92       48.75    284.59 o
 -13  11   2     1186.52     1291.20    195.00 o
 -11  11   2     4079.45     4463.80    194.33 o
  -9  11   2      474.23      409.27     98.25 o
  -7  11   2      148.50     -195.41     97.71 o
  -5  11   2     4405.77     4532.84    116.66 o
  -3  11   2     1436.04     1426.86     87.55 o
  -1  11   2     6575.22     5677.50    121.12 o
   1  11   2    42595.64    40816.61    676.00 o
   3  11   2    10279.20     9065.19    256.90 o
   5  11   2     4402.75     4234.07    222.52 o
   7  11   2     1700.26     1952.82     85.57 o
   9  11   2      754.44      817.07     90.57 o
  11  11   2       89.78       38.01     88.37 o
  13  11   2     9689.94    10435.92    455.61 o
  15  11   2     1340.67     1754.64    158.63 o
 -14  12   2      285.29      191.50    290.64 o
 -12  12   2     1766.48     1843.77    275.03 o
 -10  12   2       74.29      267.63    168.49 o
  -8  12   2       12.15      313.12    147.33 o
  -6  12   2     7082.23     6590.02    190.17 o
  -4  12   2     3095.71     2827.69    101.43 o
  -2  12   2       38.04       48.44     60.88 o
   0  12   2      469.42      362.96     96.88 o
   2  12   2     2435.29     2344.19     94.45 o
   4  12   2      886.31     1018.02     92.53 o
   6  12   2     9681.86     9961.92    354.72 o
   8  12   2     7370.87     7280.75    332.24 o
  10  12   2      348.20      539.89     96.79 o
  12  12   2      577.90      578.31    112.06 o
  14  12   2       22.10     -251.68    131.38 o
 -13  13   2       36.34      152.59    201.22 o
 -11  13   2      366.01      425.26    190.29 o
  -9  13   2     6601.45     6279.06    307.50 o
  -7  13   2      260.30      514.96    109.41 o
  -5  13   2      958.24      827.53    165.90 o
  -3  13   2     3221.57     3160.89    131.87 o
  -1  13   2     5151.55     5017.46    196.57 o
   1  13   2     2886.76     2781.30    162.49 o
   3  13   2      851.73      955.89     95.43 o
   5  13   2     5895.00     6091.99    210.67 o
   7  13   2     1935.19     1783.56    117.88 o
   9  13   2      203.29      219.91    106.13 o
  11  13   2     1800.73     2088.29    146.16 o
  13  13   2      237.43      246.38    136.90 o
 -12  14   2     2265.32     2663.23    242.34 o
 -10  14   2     5067.38     5473.53    383.45 o
  -8  14   2     1961.59     1337.61    286.52 o
  -6  14   2     5431.45     5612.48    331.68 o
  -4  14   2     5557.93     5699.11    219.07 o
  -2  14   2     1089.47      943.24    114.40 o
   0  14   2     9163.00     9252.08    296.63 o
   2  14   2    14712.24    14911.82    593.67 o
   4  14   2     1437.11     1387.10    107.11 o
   6  14   2     3999.68     3552.46    162.75 o
   8  14   2     1456.85     2085.19    140.09 o
  10  14   2      542.94      449.57    131.63 o
  12  14   2     2088.81     2342.80    161.96 o
 -11  15   2       17.50      412.00    214.33 o
  -9  15   2     4505.99     4040.81    298.77 o
  -7  15   2       40.93       58.49    130.06 o
  -5  15   2     1813.97     1825.53    133.77 o
  -3  15   2        3.07     -161.33    115.43 o
  -1  15   2       48.04       29.76    117.00 o
   1  15   2       84.31      198.77    117.92 o
   3  15   2      321.76      268.75    123.15 o
   5  15   2      357.76      303.61    127.50 o
   7  15   2     5337.26     5279.75    223.44 o
   9  15   2     1744.07     1568.49    164.74 o
  11  15   2      626.97      554.48    157.40 o
 -10  16   2     1478.85     1633.42    275.59 o
  -8  16   2     7209.53     7783.36    322.95 o
  -6  16   2      213.35       62.39    127.41 o
  -4  16   2     1269.64     1429.13    145.56 o
  -2  16   2     7860.61     8412.67    299.04 o
   0  16   2     3664.74     3927.08    183.90 o
   2  16   2     3172.25     3218.62    176.49 o
   4  16   2    10259.51    11924.59    381.64 o
   6  16   2      696.53      885.83    150.18 o
   8  16   2      109.80     -126.38    158.57 o
  -7  17   2       40.92      201.67    167.14 o
  -5  17   2       58.40       79.24    144.72 o
  -3  17   2      124.33      264.84    146.37 o
  -1  17   2       21.56       43.07    165.99 o
   1  17   2        2.68      425.74    149.59 o
   3  17   2      119.92      128.62    150.92 o
   5  17   2        5.30      232.12    155.38 o
   7  17   2       53.96       45.50    174.65 o
  -4  18   2     3588.55     4184.49    213.10 o
  -2  18   2        4.87     -167.92    206.03 o
   0  18   2     1133.71     1291.33    173.94 o
   2  18   2      733.16      981.47    170.87 o
   4  18   2        1.18      -88.60    247.51 o
 -19   1   3     4287.19     3977.41    176.19 o
 -17   1   3     1390.36     1356.83    151.87 o
 -15   1   3     1707.17     1746.31    112.80 o
 -13   1   3    13741.23    13578.48    269.45 o
 -11   1   3     5718.96     5987.70    111.00 o
  -9   1   3      239.39      428.48     40.83 o
  -7   1   3    46815.14    50784.13    867.76 o
  -5   1   3       40.80      432.48     27.26 o
  -3   1   3   234409.17   287325.44   3687.12 o
  -1   1   3     1112.81     1261.73     42.56 o
   1   1   3     1660.37     2163.54     38.76 o
   3   1   3    14739.57    15739.35    224.85 o
   5   1   3    16157.73    17266.82    279.23 o
   7   1   3    26707.69    27653.09    479.65 o
   9   1   3    11038.93    10209.68    178.94 o
  11   1   3       77.11       88.60     39.33 o
  13   1   3    13037.20    12981.46    298.41 o
  15   1   3        3.21       12.10     78.12 o
  17   1   3      285.59      246.40     94.36 o
  19   1   3      878.82      768.62    118.74 o
 -20   2   3     5315.38     5695.63    291.17 o
 -18   2   3      763.47      653.34    170.55 o
 -16   2   3     1505.08     1195.36    212.98 o
 -14   2   3       33.78       89.81     95.65 o
 -12   2   3    18780.94    18472.48    305.89 o
 -10   2   3     2078.57     2370.68     67.94 o
  -8   2   3     5750.49     5452.69    167.09 o
  -6   2   3    14288.41    14197.31    292.71 o
  -4   2   3     9996.21    11204.26    207.88 o
  -2   2   3    11459.05    13740.07    208.91 o
   0   2   3   110185.69   119972.20   1645.52 o
   2   2   3   132802.34   143096.50   2047.45 o
   4   2   3       97.18      237.12     13.82 o
   6   2   3    16844.74    17145.70    283.48 o
   8   2   3      750.41      801.61     54.54 o
  10   2   3     8425.42     8156.44    145.11 o
  12   2   3    27548.63    27168.64    528.48 o
  14   2   3     6832.16     6856.82    202.03 o
  16   2   3      123.12      125.09     84.98 o
  18   2   3       45.86       63.45    104.47 o
 -19   3   3      151.44      181.36    132.75 o
 -17   3   3     3073.15     2920.68    202.38 o
 -15   3   3       32.91      -53.22     69.39 o
 -13   3   3      300.04      309.20     51.45 o
 -11   3   3     7840.19     8083.94    152.44 o
  -9   3   3    20384.63    21980.26    370.44 o
  -7   3   3       61.72      143.57     23.80 o
  -5   3   3     1398.99     1539.09     45.86 o
  -3   3   3    19176.21    20646.57    366.64 o
  -1   3   3     9144.46     9341.50    167.78 o
   1   3   3    17597.10    17717.92    256.26 o
   3   3   3   102393.38   110424.16   1513.69 o
   5   3   3      145.73      298.22     18.16 o
   7   3   3       37.43       30.15     21.17 o
   9   3   3      934.34      882.04     36.12 o
  11   3   3    11369.63    10891.70    212.43 o
  13   3   3      514.17      512.39     68.44 o
  15   3   3     1976.00     2021.45    102.24 o
  17   3   3     1370.63     1495.62    112.73 o
  19   3   3      266.44      252.31    124.54 o
 -18   4   3      247.06      165.55     97.74 o
 -16   4   3     6379.55     6206.09    192.26 o
 -14   4   3     1446.65     1387.66    126.69 o
 -12   4   3       25.20      155.06     59.25 o
 -10   4   3    29494.63    31063.83    554.15 o
  -8   4   3    26131.90    28403.30    543.97 o
  -6   4   3     3850.06     3918.02     91.45 o
  -4   4   3    73701.55    78829.41   1419.30 o
  -2   4   3    20887.46    20226.58    300.43 o
   0   4   3    38212.43    39113.61    587.03 o
   2   4   3    39123.26    42954.26    606.79 o
   4   4   3    47841.09    51438.27    801.74 o
   6   4   3     1919.64     2775.96     71.63 o
   8   4   3     1476.91     1378.70     45.91 o
  10   4   3    24983.57    25075.49    450.91 o
  12   4   3       36.23       54.16     54.96 o
  14   4   3     1460.00     1395.56     87.62 o
  16   4   3     5447.50     5606.12    275.40 o
  18   4   3     1211.05     1388.58    149.75 o
 -19   5   3       14.97       32.57    110.50 o
 -17   5   3      250.37      312.30     91.20 o
 -15   5   3     5159.16     5169.98    167.66 o
 -13   5   3     1096.69     1524.36     86.56 o
 -11   5   3      988.92     1043.40     49.51 o
  -9   5   3     5748.99     5950.00    189.95 o
  -7   5   3      650.77      805.54     82.79 o
  -5   5   3     8108.77     9080.62    191.16 o
  -3   5   3    27232.94    26450.33    545.99 o
  -1   5   3      894.95     1128.50     38.79 o
   1   5   3     4427.41     5665.31    110.55 o
   3   5   3    19227.72    21200.80    368.12 o
   5   5   3     3615.84     4006.87     83.17 o
   7   5   3     6570.68     6340.25    140.10 o
   9   5   3     6110.24     6393.93    142.47 o
  11   5   3     1848.03     2043.88     79.61 o
  13   5   3       36.68      174.15     88.11 o
  15   5   3       19.00     -153.04     76.52 o
  17   5   3     1835.00     1853.00    122.07 o
 -18   6   3      271.67      273.56    102.09 o
 -16   6   3       22.21       32.67     78.67 o
 -14   6   3     4296.11     4372.47    142.00 o
 -12   6   3    10060.05    10526.08    217.57 o
 -10   6   3     3753.16     3788.65    140.30 o
  -8   6   3      614.79      789.52     64.86 o
  -6   6   3    47738.08    52446.04   1248.14 o
  -4   6   3     1806.15     1701.44     65.99 o
  -2   6   3      489.01      469.91     26.76 o
   0   6   3    17742.36    16282.56    247.73 o
   2   6   3     2160.78     2321.96     47.35 o
   4   6   3     4087.49     4311.98     90.19 o
   6   6   3    35887.89    35180.56    624.14 o
   8   6   3    10569.70    11115.71    223.65 o
  10   6   3     1344.02     1387.43     59.86 o
  12   6   3     2007.65     1913.53     84.33 o
  14   6   3      144.22       52.23     73.74 o
  16   6   3      675.16      746.92     94.77 o
  18   6   3     1390.86     1465.25    128.70 o
 -17   7   3      435.42      487.87     91.11 o
 -15   7   3       55.49      226.19     72.76 o
 -13   7   3     2071.56     2145.12    136.62 o
 -11   7   3     2487.35     2724.04    139.12 o
  -9   7   3    13858.43    13916.42    360.90 o
  -7   7   3     7233.12     7671.70    215.62 o
  -5   7   3    14563.67    14868.67    443.13 o
  -3   7   3    16079.79    13682.00    565.94 o
  -1   7   3     7301.53     6775.69    118.16 o
   1   7   3    17720.59    18449.38    291.61 o
   3   7   3     9343.90     8464.36    151.41 o
   5   7   3      289.03      544.89     54.97 o
   7   7   3    12480.91    13819.25    284.55 o
   9   7   3     6240.05     6580.38    167.56 o
  11   7   3     1045.68     1174.76     98.84 o
  13   7   3     1274.65     1364.77     81.30 o
  15   7   3      925.01      883.52    108.59 o
  17   7   3      143.88      199.13    100.54 o
 -18   8   3       21.64     -145.34    155.66 o
 -16   8   3       69.60      141.39     82.29 o
 -14   8   3        4.14      -50.04     71.37 o
 -12   8   3      824.29     1067.39    107.45 o
 -10   8   3     7498.34     7147.57    240.50 o
  -8   8   3      658.71      807.03     91.33 o
  -6   8   3      105.11      250.35     58.78 o
  -4   8   3      855.71     1283.98     61.58 o
  -2   8   3       36.05      190.18     40.80 o
   0   8   3      393.13      545.33     24.46 o
   2   8   3      512.93      325.42     32.80 o
   4   8   3     1413.67     1234.18     41.02 o
   6   8   3       21.18      139.58     52.86 o
   8   8   3     2298.21     2308.31     81.44 o
  10   8   3     1510.84     1824.76     95.26 o
  12   8   3      390.69      435.53     68.56 o
  14   8   3      283.82      230.43     81.59 o
  16   8   3       70.45      165.17     92.48 o
 -17   9   3      102.01      147.33     94.56 o
 -15   9   3       11.74      -45.60     79.03 o
 -13   9   3     8268.63     8232.49    369.58 o
 -11   9   3      150.09      224.64    146.62 o
  -9   9   3     7563.01     7954.77    238.86 o
  -7   9   3    13397.95    12705.89    332.95 o
  -5   9   3    12782.80    12134.92    339.22 o
  -3   9   3      505.41      440.76     49.11 o
  -1   9   3    12777.33    10229.39    179.83 o
   1   9   3    21837.75    20164.18    331.39 o
   3   9   3     7086.06     6800.97    140.41 o
   5   9   3      965.10      961.30     51.06 o
   7   9   3    29961.54    29353.88    581.25 o
   9   9   3      277.07      466.01     55.78 o
  11   9   3      650.12      616.94     71.99 o
  13   9   3     2627.38     2508.64    113.56 o
  15   9   3     1103.76     1091.73    105.59 o
 -16  10   3        5.66      -22.80     84.78 o
 -14  10   3       89.85       77.79    135.47 o
 -12  10   3      839.60      727.02    114.33 o
 -10  10   3     1682.33     1596.79    116.95 o
  -8  10   3      109.18      278.36     78.07 o
  -6  10   3    16682.20    16141.29    413.53 o
  -4  10   3     4323.71     4086.40     94.92 o
  -2  10   3      376.78      427.45     74.02 o
   0  10   3     4478.64     4040.69     97.37 o
   2  10   3     4214.93     3436.43     91.04 o
   4  10   3     2556.05     2303.15     65.88 o
   6  10   3     5822.67     5864.85    145.17 o
   8  10   3      670.48      857.69     70.25 o
  10  10   3      222.33      282.46     69.15 o
  12  10   3      648.71      680.57     80.89 o
  14  10   3      157.71      184.20    110.15 o
  16  10   3      382.75      333.28    137.53 o
 -15  11   3      555.36       14.05    281.08 o
 -13  11   3       32.30      115.46    179.04 o
 -11  11   3     2339.62     2279.08    198.60 o
  -9  11   3     6958.93     6652.59    280.37 o
  -7  11   3     1133.59     1268.82    103.77 o
  -5  11   3     2419.47     2228.24     72.55 o
  -3  11   3    17751.86    15870.84    307.01 o
  -1  11   3       16.59       -3.88     43.19 o
   1  11   3      246.81      355.18     77.17 o
   3  11   3     9760.03     8948.23    207.69 o
   5  11   3     5701.35     5484.60    141.71 o
   7  11   3       96.18      185.06     64.40 o
   9  11   3     6270.54     6649.41    221.58 o
  11  11   3     4632.27     4455.99    199.84 o
  13  11   3      116.38      320.72    113.42 o
  15  11   3       40.13      -24.68    136.53 o
 -14  12   3        2.06        4.71    284.53 o
 -12  12   3      891.00      395.16    188.61 o
 -10  12   3    12349.59    12060.15    646.76 o
  -8  12   3     3059.46     3098.14    196.33 o
  -6  12   3     8168.82     8432.40    227.15 o
  -4  12   3      254.67      263.43     61.09 o
  -2  12   3       54.94       -2.54     56.11 o
   0  12   3     4319.23     3919.50    158.50 o
   2  12   3    19565.88    17937.47    404.79 o
   4  12   3    18798.65    18347.77    466.41 o
   6  12   3      262.19      432.22    147.70 o
   8  12   3      455.46      655.18    100.22 o
  10  12   3     6998.13     7132.92    242.12 o
  12  12   3       91.48      -18.23    116.62 o
  14  12   3      266.40       75.94    137.07 o
 -13  13   3      264.57      482.85    208.85 o
 -11  13   3     2370.79     2635.51    224.64 o
  -9  13   3     8784.83     9925.05    410.00 o
  -7  13   3     5432.98     5199.80    260.91 o
  -5  13   3      345.75      438.74    148.95 o
  -3  13   3      121.37      153.55     86.70 o
  -1  13   3       48.08        0.73     93.99 o
   1  13   3     4777.83     4704.27    195.57 o
   3  13   3     8788.43     9524.87    245.16 o
   5  13   3     2149.18     2240.98    188.78 o
   7  13   3       15.69       76.99    101.21 o
   9  13   3      794.09     1073.80    117.67 o
  11  13   3        8.09      160.90    127.44 o
  13  13   3     1953.87     2027.90    178.32 o
 -12  14   3      983.52     1162.92    219.53 o
 -10  14   3       27.91      -17.93    192.75 o
  -8  14   3     1841.39     1310.79    190.29 o
  -6  14   3     7073.51     7256.22    237.85 o
  -4  14   3      897.46      929.39    111.04 o
  -2  14   3     4113.74     4501.99    191.80 o
   0  14   3     4932.63     4815.54    289.93 o
   2  14   3        6.06      -65.62    135.13 o
   4  14   3      347.74      351.76    100.25 o
   6  14   3     1258.56     1226.21    131.54 o
   8  14   3       12.40      138.91    115.97 o
  10  14   3     2279.90     2224.77    220.61 o
  12  14   3     1022.46     1040.35    144.82 o
 -11  15   3      702.90     1062.81    224.08 o
  -9  15   3      143.48      421.50    229.57 o
  -7  15   3      541.58      655.85    135.66 o
  -5  15   3     1677.02     1773.38    135.84 o
  -3  15   3     1725.61     1719.75    135.30 o
  -1  15   3      614.71      591.03    121.24 o
   1  15   3     2915.09     2910.21    158.85 o
   3  15   3       34.11      132.47    128.50 o
   5  15   3     2226.22     2385.86    135.03 o
   7  15   3     4617.09     6402.84    257.56 o
   9  15   3        6.56      -29.23    151.80 o
 -10  16   3      132.27      742.08    259.53 o
  -8  16   3     1111.57     1315.89    204.92 o
  -6  16   3      567.57      364.34    132.20 o
  -4  16   3     1163.44     1318.37    141.76 o
  -2  16   3      495.07     1026.55    292.06 o
   0  16   3     1875.96     1497.30    250.64 o
   2  16   3     2174.96     3016.93    174.63 o
   4  16   3        1.43      464.18    181.79 o
   6  16   3       64.24      -75.60    126.35 o
   8  16   3       26.69       33.04    164.31 o
  -7  17   3     1067.52     1136.39    209.08 o
  -5  17   3     1057.92     1044.95    153.14 o
  -3  17   3     3458.73     3824.22    195.26 o
  -1  17   3      780.80      724.31    153.11 o
   1  17   3     2674.38     2668.72    193.29 o
   3  17   3       63.23      308.58    155.20 o
   5  17   3      195.53      124.98    159.23 o
   7  17   3      203.07      -51.51    404.68 o
  -4  18   3       13.26     -175.14    175.88 o
  -2  18   3      247.38      590.65    193.29 o
   0  18   3     1821.68     3247.33    201.50 o
   2  18   3     1483.25     1341.46    193.01 o
 -20   0   4     1851.66     1677.25    441.47 o
 -18   0   4    13906.36    14479.16    840.84 o
 -16   0   4     7744.92     7630.49    357.54 o
 -14   0   4     5159.13     4469.26    199.94 o
 -12   0   4     3674.96     3466.58    116.28 o
 -10   0   4    85706.98    92060.28   2137.76 o
  -8   0   4      846.73      328.23     49.01 o
  -6   0   4    52632.95    60670.83   1321.12 o
  -4   0   4   547061.31   646010.06  19258.52 o
  -2   0   4      502.95      382.58     19.66 o
   0   0   4     7171.83     4619.55    109.35 o
   2   0   4   111056.73   104261.07   2141.00 o
   4   0   4    13272.67    11930.51    269.17 o
   6   0   4     2820.77     4017.33    120.96 o
   8   0   4    41550.48    42163.45    966.52 o
  10   0   4    26563.16    25049.55    669.17 o
  12   0   4     1755.45     1869.96    114.81 o
  14   0   4    12363.42    12480.50    394.71 o
  16   0   4    14325.71    14741.72    800.33 o
  18   0   4     1461.46      995.77    172.91 o
 -19   1   4      716.08      579.00    111.33 o
 -17   1   4     2016.82     1941.78    182.41 o
 -15   1   4     2037.92     2077.10    102.40 o
 -13   1   4      606.35      604.05     49.59 o
 -11   1   4     1745.35     2094.92     57.54 o
  -9   1   4       53.16       84.41     25.46 o
  -7   1   4     4443.55     3700.59     77.95 o
  -5   1   4    13142.08    18763.10    260.06 o
  -3   1   4      176.20       45.22     20.30 o
  -1   1   4      395.46      159.90     12.62 o
   1   1   4     6640.43     5303.70     88.57 o
   3   1   4       32.25       90.86     13.15 o
   5   1   4    14022.16    12289.62    202.04 o
   7   1   4     1072.61     1008.43     60.75 o
   9   1   4       20.25        6.34     30.44 o
  11   1   4     1993.69     1950.49     56.02 o
  13   1   4       39.20       86.38     61.19 o
  15   1   4     1131.81     1021.20     93.45 o
  17   1   4       54.69      -68.02     94.76 o
 -20   2   4     3493.06     3783.68    228.83 o
 -18   2   4      288.74      267.76    122.59 o
 -16   2   4        7.16      -81.86    122.23 o
 -14   2   4    15306.47    15844.88    374.59 o
 -12   2   4     7237.98     7355.58    151.08 o
 -10   2   4     1400.63     1974.98    108.80 o
  -8   2   4    27239.70    26031.71    465.55 o
  -6   2   4    30119.80    30434.66    529.04 o
  -4   2   4     5817.57     9056.13    138.62 o
  -2   2   4   156420.41   171775.08   2851.80 o
   0   2   4   120026.86   124258.72   1702.69 o
   2   2   4     1244.96      745.83     28.09 o
   4   2   4    41012.78    42264.60    670.49 o
   6   2   4    55960.63    51889.03    840.98 o
   8   2   4     1890.92     1604.80     45.35 o
  10   2   4      258.86      183.06     33.70 o
  12   2   4    30604.69    30602.75    592.16 o
  14   2   4      477.66      319.98     71.96 o
  16   2   4      208.51       95.39     87.78 o
  18   2   4     3542.72     3517.70    175.21 o
 -19   3   4      752.52      696.21    114.01 o
 -17   3   4     1999.07     2083.15    116.28 o
 -15   3   4     1975.98     1903.14     94.98 o
 -13   3   4     2944.39     2924.21     99.07 o
 -11   3   4    18287.01    17901.61    307.78 o
  -9   3   4    10200.62    10335.06    182.28 o
  -7   3   4     7683.94     9446.90    164.43 o
  -5   3   4     1912.50     1292.04     40.28 o
  -3   3   4     1347.44      696.13     19.34 o
  -1   3   4    40398.23    43821.76    601.02 o
   1   3   4    73494.03    75820.84   1038.54 o
   3   3   4    53676.79    49340.25    718.39 o
   5   3   4      459.68      667.61     41.45 o
   7   3   4     1027.12     1773.78    139.50 o
   9   3   4     4463.34     3975.17     87.83 o
  11   3   4     1764.47     1735.10     89.08 o
  13   3   4     1497.05     1456.11    106.39 o
  15   3   4    11913.29    12115.81    314.74 o
  17   3   4       54.08       57.30     99.01 o
 -20   4   4      871.23      833.97    139.32 o
 -18   4   4     2654.95     2605.89    155.40 o
 -16   4   4     3110.32     2979.53    123.76 o
 -14   4   4     7228.17     7345.48    208.19 o
 -12   4   4     2442.81     2653.04    158.10 o
 -10   4   4      371.77      347.21     35.28 o
  -8   4   4     2579.36     3323.82     80.55 o
  -6   4   4    10770.50    10806.68    244.85 o
  -4   4   4    22296.99    22979.98    450.14 o
  -2   4   4    14986.71    12184.98    201.09 o
   0   4   4     2083.10     3036.37     53.66 o
   2   4   4    23535.17    27546.43    404.38 o
   4   4   4     1560.78     2221.12     71.89 o
   6   4   4      321.66      140.64     28.87 o
   8   4   4    22188.45    22024.80    396.05 o
  10   4   4    26719.77    26143.61    470.72 o
  12   4   4     1309.42     1254.03     69.97 o
  14   4   4        4.37       10.71     72.01 o
  16   4   4       24.35      -40.27     85.30 o
  18   4   4       15.17     -179.07    128.85 o
 -19   5   4     1200.41     1325.88    125.72 o
 -17   5   4     1586.82     1484.74    128.30 o
 -15   5   4     1120.60     1118.22     83.21 o
 -13   5   4    10953.44    10680.23    221.53 o
 -11   5   4       87.28      106.66     68.07 o
  -9   5   4    13728.33    13653.99    347.18 o
  -7   5   4    67604.45    71841.73   1710.35 o
  -5   5   4      263.01      144.09     28.46 o
  -3   5   4     1740.23     1409.15     39.14 o
  -1   5   4   108718.90   105322.98   1476.16 o
   1   5   4     7188.07     6419.03     97.41 o
   3   5   4       10.74        3.41     18.66 o
   5   5   4    34741.44    32258.24    535.84 o
   7   5   4     3777.66     3193.53     86.56 o
   9   5   4     7814.33     8443.84    179.25 o
  11   5   4     8550.82     8348.55    200.60 o
  13   5   4    11811.38    11678.63    312.60 o
  15   5   4       24.44      -38.88     80.60 o
  17   5   4     2015.79     2163.34    278.28 o
 -18   6   4       66.50      -52.00    100.55 o
 -16   6   4       79.19       70.63    101.02 o
 -14   6   4     6048.92     5968.58    177.58 o
 -12   6   4     2851.57     2787.47     99.07 o
 -10   6   4     8864.69     8459.01    259.59 o
  -8   6   4      234.98      225.68     89.04 o
  -6   6   4     3012.50     3166.74    124.06 o
  -4   6   4    14751.09    12990.72    346.16 o
  -2   6   4     2815.01     2652.65    104.49 o
   0   6   4      315.49      404.72     23.55 o
   2   6   4    27796.80    26965.63    422.83 o
   4   6   4     1876.44     1831.02     78.00 o
   6   6   4     1649.74     1495.07     79.25 o
   8   6   4      274.37      282.27     44.40 o
  10   6   4      943.34      995.32     56.33 o
  12   6   4     5950.26     6025.21    165.50 o
  14   6   4      726.13      856.06     88.74 o
  16   6   4      734.10      688.29    101.46 o
 -19   7   4      286.67      213.38    198.66 o
 -17   7   4     8072.51     8242.18    258.22 o
 -15   7   4     3643.09     3636.81    241.54 o
 -13   7   4     7927.38     7810.73    183.47 o
 -11   7   4    18457.44    18910.93    524.22 o
  -9   7   4      559.71      469.48     77.43 o
  -7   7   4      983.91      703.72     65.40 o
  -5   7   4    32588.20    28398.26    611.55 o
  -3   7   4    92504.01    89526.72   1598.16 o
  -1   7   4     7254.12     5124.38    150.57 o
   1   7   4    25578.27    23000.20    362.50 o
   3   7   4    25610.98    23887.22    400.37 o
   5   7   4     1526.55     1412.72     48.85 o
   7   7   4    21361.00    20893.78    418.65 o
   9   7   4    31060.13    31021.24    582.37 o
  11   7   4     7639.03     7395.54    188.69 o
  13   7   4      374.92      539.08     77.37 o
  15   7   4      978.75     1002.48     95.91 o
  17   7   4     1227.03     1099.45    153.11 o
 -18   8   4      655.18      467.16    136.16 o
 -16   8   4     3360.70     3424.09    160.37 o
 -14   8   4      871.23      876.03    118.95 o
 -12   8   4     3774.87     3793.86    164.96 o
 -10   8   4      547.02      563.01     88.58 o
  -8   8   4    22492.57    22340.57    554.42 o
  -6   8   4     1154.27     1008.53     69.59 o
  -4   8   4    27630.60    27018.49    467.26 o
  -2   8   4      981.89     1248.76     38.85 o
   0   8   4     4711.21     3936.40     74.75 o
   2   8   4     3137.50     2988.03     68.70 o
   4   8   4     7864.04     6974.76    132.87 o
   6   8   4     8639.96     8372.22    175.98 o
   8   8   4     4519.87     4530.58    132.49 o
  10   8   4     8475.30     8242.76    213.56 o
  12   8   4     1987.66     2083.05     92.03 o
  14   8   4       54.39       15.86     82.36 o
  16   8   4      861.97      765.27    105.68 o
 -17   9   4     2239.26     2456.16    144.91 o
 -15   9   4     4646.95     4732.94    249.86 o
 -13   9   4     3579.87     3834.44    178.38 o
 -11   9   4    11438.14    11745.58    357.72 o
  -9   9   4     1044.34     1253.28     90.95 o
  -7   9   4     1336.73     1473.08     88.01 o
  -5   9   4    12295.35    10971.77    289.44 o
  -3   9   4    21948.60    19799.67    347.27 o
  -1   9   4    13917.08    13584.37    251.01 o
   1   9   4    13491.26    11191.57    191.77 o
   3   9   4     7471.27     6401.52    130.73 o
   5   9   4     9710.94     9059.00    188.08 o
   7   9   4     5676.74     5949.62    147.97 o
   9   9   4    13572.44    13941.97    324.79 o
  11   9   4     3365.57     3456.97    126.22 o
  13   9   4     2012.03     1977.35    111.06 o
  15   9   4      942.76     1227.47    171.78 o
 -16  10   4      531.90      740.62    164.11 o
 -14  10   4      428.90      312.64    140.31 o
 -12  10   4       11.81       13.31    107.66 o
 -10  10   4      814.53      904.03    113.64 o
  -8  10   4     4846.15     4598.28    166.97 o
  -6  10   4     1675.67     1728.82     99.30 o
  -4  10   4    12331.80    11010.01    203.35 o
  -2  10   4     1244.56     1373.90     52.69 o
   0  10   4     1071.90     1275.74     38.91 o
   2  10   4     7044.97     6346.69    131.08 o
   4  10   4       32.05        6.60     36.19 o
   6  10   4     1796.12     1733.56     83.08 o
   8  10   4     7039.44     6792.66    194.14 o
  10  10   4     2980.57     3148.97    121.03 o
  12  10   4     3625.92     3304.40    153.58 o
  14  10   4      364.47      144.36    120.11 o
 -15  11   4      356.05      156.34    279.25 o
 -13  11   4     1854.01     2166.36    364.94 o
 -11  11   4       59.35      174.67    105.58 o
  -9  11   4     1004.11      984.94    170.99 o
  -7  11   4    23531.19    22340.16    610.47 o
  -5  11   4       31.64       81.70     72.57 o
  -3  11   4        4.00      -65.19     41.81 o
  -1  11   4    22919.43    22071.20    387.86 o
   1  11   4     2426.06     2239.94    130.71 o
   3  11   4     1324.55     1431.32     61.43 o
   5  11   4    12434.38    12151.87    393.99 o
   7  11   4       51.53       26.99     86.50 o
   9  11   4     4087.67     3927.29    157.71 o
  11  11   4     5377.61     5446.24    196.40 o
  13  11   4     5681.53     5899.18    317.54 o
  15  11   4       17.34     -110.37    382.61 o
 -14  12   4     2007.56     1395.95    306.92 o
 -12  12   4      530.91      804.21    191.04 o
 -10  12   4      171.83      601.40    173.14 o
  -8  12   4     1510.21     1179.42    162.34 o
  -6  12   4     1551.86     1268.61     72.70 o
  -4  12   4      734.30      744.79     62.05 o
  -2  12   4     8422.02     7128.55    215.01 o
   0  12   4     2268.91     2155.05     94.09 o
   2  12   4       38.64      729.92     95.35 o
   4  12   4      110.15      142.99     89.80 o
   6  12   4     3935.38     3854.77    156.17 o
   8  12   4     4036.29     3995.71    162.18 o
  10  12   4      459.66      544.34    108.54 o
  12  12   4      760.86      835.96    119.87 o
  14  12   4       54.00      268.66    143.25 o
 -13  13   4      830.13      892.99    214.75 o
 -11  13   4     2130.89     2209.09    214.69 o
  -9  13   4     2155.55     2330.51    203.55 o
  -7  13   4     2816.36     2538.98    134.88 o
  -5  13   4    11213.69    10092.37    284.84 o
  -3  13   4     1937.63     1871.75    106.73 o
  -1  13   4     3315.82     3059.18    140.34 o
   1  13   4     3177.01     2943.73    141.33 o
   3  13   4     5673.63     5848.84    208.24 o
   5  13   4      654.21      619.85    105.73 o
   7  13   4      204.45       68.80    133.66 o
   9  13   4     2112.65     2607.32    143.04 o
  11  13   4      576.86      400.11    118.74 o
  13  13   4     1103.26     1224.79    169.79 o
 -12  14   4     1968.49     1971.41    234.10 o
 -10  14   4     1560.28     1576.45    350.76 o
  -8  14   4     8748.75     9308.90    400.16 o
  -6  14   4     7930.39     8468.93    261.48 o
  -4  14   4      959.92      908.35    111.97 o
  -2  14   4     7601.30     7471.71    257.85 o
   0  14   4     3823.73     4143.06    214.53 o
   2  14   4     3280.39     2871.68    151.87 o
   4  14   4     5067.12     6094.76    241.51 o
   6  14   4     3618.26     4537.11    201.24 o
   8  14   4      429.92      399.92    159.93 o
  10  14   4      543.10      333.67    137.56 o
 -11  15   4     1197.37     1277.32    227.48 o
  -9  15   4       73.57       27.11    197.72 o
  -7  15   4      118.27        6.47    131.29 o
  -5  15   4      388.64      249.59    117.08 o
  -3  15   4      305.56      183.22    118.08 o
  -1  15   4     2305.69     2041.07    143.73 o
   1  15   4      641.79      430.62    127.42 o
   3  15   4     3258.37     3257.39    172.51 o
   5  15   4      714.24      738.18    137.78 o
   7  15   4     1366.34     1422.94    160.13 o
   9  15   4      145.96      -39.60    155.24 o
 -10  16   4     4696.62     5032.06    463.55 o
  -8  16   4      437.50      367.90    153.11 o
  -6  16   4      834.15      683.77    134.00 o
  -4  16   4     7314.82     8804.26    309.62 o
  -2  16   4     1078.25     1037.95    142.17 o
   0  16   4      928.11      724.70    164.60 o
   2  16   4    12931.83    14406.66    476.85 o
   4  16   4     2612.32     2839.19    180.22 o
   6  16   4       44.03      -20.50    126.46 o
   8  16   4     2108.37     2384.02    197.50 o
  -7  17   4        3.98      273.87    165.97 o
  -5  17   4       27.11      216.83    164.61 o
  -3  17   4        8.83      177.98    146.11 o
  -1  17   4        1.10      239.11    148.56 o
   1  17   4       86.25      383.26    154.86 o
   3  17   4      266.35      437.65    158.85 o
   5  17   4       27.31      159.64    163.92 o
  -4  18   4      478.90      450.80    190.21 o
  -2  18   4     3332.73     3711.77    209.14 o
   0  18   4     2837.23     3186.65    200.96 o
   2  18   4     1507.01     1756.16    187.66 o
 -19   1   5       42.60      -15.96    107.20 o
 -17   1   5      334.84      271.43     92.54 o
 -15   1   5     8522.50     8208.69    239.12 o
 -13   1   5        4.16       10.91     44.63 o
 -11   1   5      900.03      749.00     33.69 o
  -9   1   5    24141.44    24700.70    412.61 o
  -7   1   5     1280.84     1238.30     31.85 o
  -5   1   5    23931.99    27226.68    433.60 o
  -3   1   5    41696.31    52143.35   1011.99 o
  -1   1   5    62165.75    67946.15    979.69 o
   1   1   5    31110.59    34779.95    478.17 o
   3   1   5     9785.97    10419.77    162.51 o
   5   1   5    89088.79    95054.10   1594.43 o
   7   1   5    14213.13    15533.09    271.54 o
   9   1   5     6671.85     6675.70    131.84 o
  11   1   5     9491.53     8922.89    169.98 o
  13   1   5       31.95      107.49     63.42 o
  15   1   5       85.01       72.15     83.42 o
  17   1   5     5701.40     5465.23    365.34 o
 -20   2   5     5178.51     5005.01    268.69 o
 -18   2   5        8.25      -81.78    116.34 o
 -16   2   5     4024.12     3880.16    164.84 o
 -14   2   5     2642.49     2470.53    104.63 o
 -12   2   5     1045.33     1304.13     53.27 o
 -10   2   5    16531.22    17530.30    299.86 o
  -8   2   5    42856.52    45223.01    749.03 o
  -6   2   5     1659.56     2289.16     69.80 o
  -4   2   5     1159.51     1551.41     50.78 o
  -2   2   5     9446.79     9792.48    170.84 o
   0   2   5     6465.25     7545.64    115.57 o
   2   2   5    12742.20    13779.26    198.99 o
   4   2   5   110336.72   120040.70   1898.21 o
   6   2   5     6010.97     5758.84    131.75 o
   8   2   5     1901.02     1782.52     50.04 o
  10   2   5     2116.10     2082.96     63.66 o
  12   2   5     4955.30     4573.86    136.92 o
  14   2   5      661.88      589.71     96.36 o
  16   2   5     5971.29     5806.45    251.75 o
  18   2   5     1795.84     1832.91    138.13 o
 -19   3   5     2320.93     2613.53    148.74 o
 -17   3   5     3070.20     3269.77    163.06 o
 -15   3   5     3124.37     2757.50    139.30 o
 -13   3   5      104.08       98.26     48.88 o
 -11   3   5     5629.23     5587.37    115.78 o
  -9   3   5      502.80      328.03     29.78 o
  -7   3   5     3866.91     4237.98     84.81 o
  -5   3   5    28190.36    29897.45    550.62 o
  -3   3   5       16.58      183.15     29.97 o
  -1   3   5      349.21      317.24     14.14 o
   1   3   5    11547.86    12067.11    175.25 o
   3   3   5    65696.59    70302.73   1075.75 o
   5   3   5     9062.31     9622.75    173.38 o
   7   3   5    12773.64    13041.15    236.52 o
   9   3   5      391.36      518.69     35.93 o
  11   3   5     3618.66     3445.79    101.28 o
  13   3   5      272.44      269.47     87.75 o
  15   3   5     4800.70     4555.63    193.05 o
  17   3   5      224.65      271.87    151.87 o
 -20   4   5        6.30      -39.48    116.42 o
 -18   4   5     6946.35     6834.81    284.62 o
 -16   4   5       22.74        1.92     75.79 o
 -14   4   5      241.47      372.70    127.95 o
 -12   4   5    34254.80    35764.15    669.26 o
 -10   4   5     3458.89     3354.77     94.25 o
  -8   4   5     5762.78     5533.58    115.88 o
  -6   4   5    17255.13    16568.00    312.62 o
  -4   4   5    21481.20    21159.22    345.78 o
  -2   4   5    11093.09    11755.95    247.75 o
   0   4   5    19865.41    18329.90    275.26 o
   2   4   5    41316.80    44388.14    658.59 o
   4   4   5     1823.52     2740.37     60.70 o
   6   4   5     7208.95     7117.71    138.52 o
   8   4   5    41632.65    40839.02    706.11 o
  10   4   5     1079.39     1492.02     58.65 o
  12   4   5      720.39      709.11     71.50 o
  14   4   5    11554.84    11245.55    324.27 o
  16   4   5       19.43      -69.07     87.99 o
  18   4   5        9.88       97.35    139.70 o
 -19   5   5       36.55       -0.22    108.05 o
 -17   5   5      291.36      131.81    119.83 o
 -15   5   5     3320.16     3234.69    123.74 o
 -13   5   5    16772.69    16655.52    326.46 o
 -11   5   5    11367.76    11208.74    213.50 o
  -9   5   5     1032.49     1586.15     88.26 o
  -7   5   5      236.15      503.96     60.90 o
  -5   5   5     8697.19     8695.80    200.30 o
  -3   5   5    19817.83    21006.44    357.06 o
  -1   5   5     5419.60     6841.41    108.34 o
   1   5   5      155.57      194.84     25.48 o
   3   5   5      424.98      309.02     34.11 o
   5   5   5       33.85      248.74     38.90 o
   7   5   5     5696.25     6063.49    167.21 o
   9   5   5     8817.69     8179.65    167.31 o
  11   5   5        5.21      247.12     58.24 o
  13   5   5     5556.89     5033.31    161.24 o
  15   5   5      342.42      323.80     85.24 o
  17   5   5       69.09       76.74    102.77 o
 -18   6   5     3636.05     3478.65    220.43 o
 -16   6   5      350.55      263.12     82.72 o
 -14   6   5     5196.79     5248.81    164.55 o
 -12   6   5      257.93      278.75     69.47 o
 -10   6   5     2101.00     2461.69    118.59 o
  -8   6   5    11708.05    12593.85    354.90 o
  -6   6   5     2803.83     2819.08    115.40 o
  -4   6   5        1.32       81.80     24.83 o
  -2   6   5    81708.11    83278.82   1575.61 o
   0   6   5     2691.88     2747.40     65.91 o
   2   6   5     1978.28     2806.17    109.88 o
   4   6   5    39792.52    40421.62    655.85 o
   6   6   5     2082.88     1846.29     63.51 o
   8   6   5     4303.15     3978.89    105.44 o
  10   6   5     2518.91     2767.57     98.17 o
  12   6   5     1793.59     1710.58     85.07 o
  14   6   5     3443.53     3558.08    141.75 o
  16   6   5      441.33      406.78     97.81 o
 -19   7   5      468.21      286.80    118.25 o
 -17   7   5      864.96      929.63    109.38 o
 -15   7   5     3618.58     3539.37    140.43 o
 -13   7   5      204.38      318.56     74.36 o
 -11   7   5     1021.13     1077.45     96.82 o
  -9   7   5     5128.42     5122.78    188.14 o
  -7   7   5       32.22      157.61     74.12 o
  -5   7   5    23188.67    21273.89    463.55 o
  -3   7   5     7186.88     7297.00    144.71 o
  -1   7   5     6700.96     7094.78    129.63 o
   1   7   5    10220.94     9497.23    181.22 o
   3   7   5     4667.62     4576.48     87.99 o
   5   7   5    25418.78    25846.07    511.32 o
   7   7   5     4044.53     3693.82    101.61 o
   9   7   5        4.81      138.50     49.31 o
  11   7   5     2857.13     2808.31    106.02 o
  13   7   5     1666.33     1636.95    114.02 o
  15   7   5     1829.94     1920.70    121.75 o
  17   7   5     2357.60     2490.38    185.08 o
 -18   8   5     1087.92      888.33    112.24 o
 -16   8   5      453.99      387.05     88.55 o
 -14   8   5      199.59      150.61    126.95 o
 -12   8   5      126.17      247.69     98.56 o
 -10   8   5        4.27       33.32     81.32 o
  -8   8   5      307.01      557.54     71.73 o
  -6   8   5      287.81      314.43     62.05 o
  -4   8   5      701.19      657.34     38.48 o
  -2   8   5     3780.07     3671.29    115.90 o
   0   8   5      143.46      240.93     24.46 o
   2   8   5      488.71      370.06     34.25 o
   4   8   5       83.98      234.19     35.66 o
   6   8   5       83.14       86.65     49.02 o
   8   8   5     1339.42     1419.11     64.94 o
  10   8   5       42.47       64.04     62.13 o
  12   8   5      365.04      254.13     71.96 o
  14   8   5      744.72      604.83     91.30 o
  16   8   5       63.65      115.01    133.45 o
 -17   9   5      196.64      247.44    114.70 o
 -15   9   5    17210.87    17031.66    599.14 o
 -13   9   5       96.37      169.94    111.75 o
 -11   9   5      205.60      444.59    157.02 o
  -9   9   5     2697.55     2632.79    205.89 o
  -7   9   5      150.67      246.29     69.83 o
  -5   9   5     1302.79     1468.88     56.91 o
  -3   9   5    32465.38    29321.18    509.66 o
  -1   9   5    32658.64    29291.79    487.34 o
   1   9   5     9053.37     9043.93    164.97 o
   3   9   5      291.31      396.19     55.43 o
   5   9   5     8897.26     8638.38    183.52 o
   7   9   5      576.10      601.36     55.15 o
   9   9   5     1486.40     1390.17     81.50 o
  11   9   5    10561.93    10629.68    273.84 o
  13   9   5      534.43      665.48     95.33 o
  15   9   5     2213.01     2288.00    162.06 o
 -16  10   5     1132.08      883.74    164.67 o
 -14  10   5     4543.81     4598.89    244.67 o
 -12  10   5      137.01      151.84    123.19 o
 -10  10   5       95.29      114.46     98.89 o
  -8  10   5      200.05      238.67     82.82 o
  -6  10   5      446.59      616.69     75.15 o
  -4  10   5     1721.36     1654.83     51.85 o
  -2  10   5    25149.10    23488.58    441.59 o
   0  10   5      680.89      834.41     44.39 o
   2  10   5     5980.76     5641.30    121.92 o
   4  10   5      327.07      428.23     44.60 o
   6  10   5      205.05      180.00     60.91 o
   8  10   5       47.23      147.35     73.49 o
  10  10   5     6404.40     6515.68    212.24 o
  12  10   5      647.94      805.24    109.88 o
  14  10   5      739.17      718.44    134.25 o
 -15  11   5      106.67     -386.12    280.67 o
 -13  11   5     2205.67     2149.73    151.81 o
 -11  11   5     6825.13     6914.64    259.34 o
  -9  11   5      502.60      607.37    103.36 o
  -7  11   5     3953.42     4481.05    396.60 o
  -5  11   5     9209.87     8384.83    187.18 o
  -3  11   5     3079.03     3031.21    159.19 o
  -1  11   5      147.11      194.70     36.80 o
   1  11   5     9739.87     8953.83    180.37 o
   3  11   5     1719.77     1797.94    100.18 o
   5  11   5      105.90      193.22     85.08 o
   7  11   5     7425.26     6831.44    225.47 o
   9  11   5     3222.11     3432.74    153.85 o
  11  11   5       25.79       78.05    115.81 o
  13  11   5     1641.90     1856.22    151.32 o
 -14  12   5      191.07      241.83    290.11 o
 -12  12   5     6488.21     5757.58    368.54 o
 -10  12   5     1809.93     1485.60    188.35 o
  -8  12   5       48.13      -54.25    149.50 o
  -6  12   5     4958.02     4118.41    128.00 o
  -4  12   5     2307.08     2226.06     90.45 o
  -2  12   5     1757.71     1679.06     99.54 o
   0  12   5       41.44      210.55     79.91 o
   2  12   5    19749.00    19402.13    489.91 o
   4  12   5       56.81       33.13     97.49 o
   6  12   5     1746.37     1644.02    113.39 o
   8  12   5     4386.91     4218.88    170.95 o
  10  12   5     1872.68     2075.24    133.65 o
  12  12   5      129.43       84.75    118.37 o
 -13  13   5       12.84      124.95    643.82 o
 -11  13   5     2408.55     2556.38    223.94 o
  -9  13   5     2420.09     2598.67    205.80 o
  -7  13   5     2249.02     1974.26    126.93 o
  -5  13   5      165.06      304.49     88.05 o
  -3  13   5      279.29      300.79     90.48 o
  -1  13   5       43.69        8.31     99.40 o
   1  13   5     1052.98     1444.97    104.49 o
   3  13   5     6781.91     7126.43    252.12 o
   5  13   5     5527.81     5525.56    222.92 o
   7  13   5      800.21     1061.89    119.22 o
   9  13   5      172.72       25.58    116.99 o
  11  13   5       15.77     -103.01    121.29 o
 -12  14   5     1306.67     1299.18    223.66 o
 -10  14   5      212.78      378.27    196.94 o
  -8  14   5     3347.26     3335.15    230.38 o
  -6  14   5      577.73      652.46    115.76 o
  -4  14   5     1330.98     1637.02    122.81 o
  -2  14   5     3467.63     3040.89    151.27 o
   0  14   5      293.75      514.62    174.05 o
   2  14   5      679.45      856.06    108.90 o
   4  14   5     8974.28     8693.42    300.06 o
   6  14   5     1281.99     1234.89    139.85 o
   8  14   5     2144.80     2273.47    158.36 o
  10  14   5      392.70      588.56    132.71 o
 -11  15   5      122.99      177.25    215.85 o
  -9  15   5     1138.91     1260.53    210.42 o
  -7  15   5      792.24      988.70    144.46 o
  -5  15   5      188.89      246.16    128.50 o
  -3  15   5     2636.75     2948.81    158.15 o
  -1  15   5     3327.53     3727.17    175.72 o
   1  15   5      628.68      831.46    156.12 o
   3  15   5      984.66     1066.38    123.66 o
   5  15   5     2123.73     2247.91    201.78 o
   7  15   5       58.42      -48.52    141.35 o
   9  15   5       22.81      174.99    178.42 o
 -10  16   5      233.94      544.77    261.07 o
  -8  16   5     1065.35     1365.18    167.50 o
  -6  16   5      155.19      618.92    160.12 o
  -4  16   5        0.99      447.15    172.05 o
  -2  16   5      301.15      205.16    135.49 o
   0  16   5      108.37      229.33    142.73 o
   2  16   5      326.40      826.95    165.33 o
   4  16   5     3202.05     3079.75    179.21 o
   6  16   5      933.20     1033.46    162.91 o
   8  16   5       54.93      378.00    157.85 o
  -7  17   5     1260.24     1320.52    182.38 o
  -5  17   5     1147.02     1158.38    154.18 o
  -3  17   5      136.77      263.67    148.22 o
  -1  17   5       27.83     -126.38    150.07 o
   1  17   5     2295.45     2401.97    181.63 o
   3  17   5      729.04      572.59    165.04 o
   5  17   5     3090.38     3285.37    205.23 o
  -2  18   5      224.61     1066.63    171.65 o
   0  18   5       48.62      106.03    182.00 o
 -20   0   6     9233.21     9838.07    470.13 o
 -18   0   6     6856.35     7041.72    357.58 o
 -16   0   6      336.87      185.43    367.90 o
 -14   0   6      977.65     1015.99    115.68 o
 -12   0   6    10313.89    10382.14    260.84 o
 -10   0   6     6508.90     6360.02    158.29 o
  -8   0   6    52228.09    59941.50   1277.18 o
  -6   0   6   168882.33   194814.64   4519.58 o
  -4   0   6    34183.77    39573.67    906.27 o
  -2   0   6      133.68       63.76     25.96 o
   0   0   6   120440.48   122672.68   2380.68 o
   2   0   6     4500.67     3699.77     90.69 o
   4   0   6     2495.42     2107.77     78.90 o
   6   0   6    48506.02    45848.37   1141.27 o
   8   0   6    14893.64    14348.71    376.53 o
  10   0   6      992.41      949.03     63.99 o
  12   0   6    10680.32    10302.77    369.58 o
  14   0   6    35666.54    36186.02   1654.54 o
  16   0   6      226.94      514.83    144.68 o
  18   0   6      643.38      696.77    170.98 o
 -19   1   6     2305.84     2453.39    203.77 o
 -17   1   6     3047.46     2870.80    130.41 o
 -15   1   6      553.75      715.02     80.33 o
 -13   1   6      412.27      281.81     59.21 o
 -11   1   6      428.92      386.20     31.35 o
  -9   1   6       96.81       58.16     20.11 o
  -7   1   6     6807.48     8598.74    159.10 o
  -5   1   6    14831.00    19765.54    287.26 o
  -3   1   6    10201.26    10756.71    201.62 o
  -1   1   6      536.86     1205.16    154.80 o
   1   1   6       45.21      222.35     17.66 o
   3   1   6     4691.10     4105.94     98.17 o
   5   1   6      983.21     1233.11     41.79 o
   7   1   6     1836.98     2020.62     59.00 o
   9   1   6     3186.28     2828.80     79.07 o
  11   1   6     1831.86     1826.80     76.67 o
  13   1   6     3549.39     3164.50    129.13 o
  15   1   6      919.77      834.86    102.59 o
  17   1   6       80.09      167.96    107.25 o
 -20   2   6      310.54      297.73    120.96 o
 -18   2   6      918.78      971.09    114.79 o
 -16   2   6    12954.15    13074.72    353.17 o
 -14   2   6     1100.72     1087.90     75.61 o
 -12   2   6      149.42      127.35     41.74 o
 -10   2   6    18517.19    19199.06    327.25 o
  -8   2   6    14101.03    14705.65    248.57 o
  -6   2   6        7.68      110.91     19.94 o
  -4   2   6    62590.88    68321.13    947.39 o
  -2   2   6   100853.02   107290.87   1680.59 o
   0   2   6     2989.54     2086.78     45.72 o
   2   2   6    29897.92    29919.32    437.85 o
   4   2   6    66639.80    67969.91   1079.39 o
   6   2   6       20.39      -47.28     29.07 o
   8   2   6     4972.89     4200.90     95.55 o
  10   2   6    15040.99    14330.64    252.69 o
  12   2   6     1125.58     1094.14     71.99 o
  14   2   6     1081.20     1206.66     90.01 o
  16   2   6     1659.58     1881.32    126.06 o
  18   2   6      565.57      637.34    152.93 o
 -19   3   6     1740.00     1805.02    132.93 o
 -17   3   6       18.89       84.91     94.32 o
 -15   3   6     6700.62     6309.37    186.36 o
 -13   3   6     1739.53     1543.73     63.54 o
 -11   3   6      125.87       99.53     36.31 o
  -9   3   6     5147.61     5562.33    109.31 o
  -7   3   6    56583.12    60340.70   1046.37 o
  -5   3   6    45089.73    48812.66    759.70 o
  -3   3   6    48032.23    55485.39    844.57 o
  -1   3   6     4561.63     2901.65     63.94 o
   1   3   6    18528.39    16629.73    239.98 o
   3   3   6     5123.04     6561.67    120.61 o
   5   3   6     6528.88     6071.63    178.59 o
   7   3   6    35449.32    34715.59    630.28 o
   9   3   6    19203.54    18305.32    328.99 o
  11   3   6     3352.27     3395.74    138.36 o
  13   3   6      321.38      347.97     73.77 o
  15   3   6        2.30      -67.54     81.81 o
  17   3   6       21.58       87.32    107.36 o
 -20   4   6       92.79       63.88    120.35 o
 -18   4   6       40.17      103.93    102.70 o
 -16   4   6      751.38      591.93     82.41 o
 -14   4   6     6908.72     6554.92    188.66 o
 -12   4   6     5507.43     5809.86    136.77 o
 -10   4   6      141.88      124.61     34.13 o
  -8   4   6      166.81      237.45     30.55 o
  -6   4   6     1608.09     2199.99     61.88 o
  -4   4   6    12524.49    11262.38    178.10 o
  -2   4   6    12417.94    10725.01    161.03 o
   0   4   6    20642.22    18500.26    265.62 o
   2   4   6      358.66       76.80     26.24 o
   4   4   6     2388.97     3272.23     97.51 o
   6   4   6     1532.61     1240.50     45.13 o
   8   4   6     5009.76     4584.38    140.46 o
  10   4   6     9872.53     9821.88    213.21 o
  12   4   6     2017.94     1948.50    109.62 o
  14   4   6      103.78       15.37     79.52 o
  16   4   6      797.58      629.95    104.66 o
 -19   5   6       48.49      -57.94    107.55 o
 -17   5   6     2471.95     2574.92    154.95 o
 -15   5   6     5927.19     6200.51    186.42 o
 -13   5   6     4405.98     4160.51    112.20 o
 -11   5   6     3510.93     3584.43     92.04 o
  -9   5   6    46308.64    46180.84   1121.57 o
  -7   5   6      324.53      683.42     57.31 o
  -5   5   6     3884.09     3269.04     79.98 o
  -3   5   6    18511.37    15442.73    270.51 o
  -1   5   6     7731.63     7366.77    189.79 o
   1   5   6    14898.45    17686.78    281.45 o
   3   5   6   106852.52   101604.59   1705.85 o
   5   5   6    15854.72    13944.14    252.28 o
   7   5   6     2199.64     2197.36     67.24 o
   9   5   6    16087.46    15305.00    301.90 o
  11   5   6     5765.53     5892.12    176.95 o
  13   5   6      322.17      221.45     76.24 o
  15   5   6     2981.85     3165.28    139.51 o
  17   5   6     2444.62     2579.16    150.82 o
 -18   6   6       44.68      299.76    109.90 o
 -16   6   6     1947.46     1667.50    102.56 o
 -14   6   6      127.95      102.02     64.85 o
 -12   6   6     4464.56     4441.27    119.33 o
 -10   6   6     7245.47     7326.37    239.07 o
  -8   6   6       19.86      -54.24     86.02 o
  -6   6   6     3706.84     3087.36    117.43 o
  -4   6   6      747.87      641.85     71.61 o
  -2   6   6     5559.94     5180.56    151.53 o
   0   6   6    18479.24    17258.05    285.83 o
   2   6   6     4753.34     4028.75     87.84 o
   4   6   6     7680.17     8056.79    150.66 o
   6   6   6    13335.25    12251.05    243.20 o
   8   6   6      149.93       99.34     73.35 o
  10   6   6     2905.93     2912.66    133.82 o
  12   6   6      795.65      880.71     75.53 o
  14   6   6      208.27      213.24     83.85 o
  16   6   6      236.02      273.14    101.76 o
 -19   7   6     2970.97     3127.65    312.30 o
 -17   7   6      234.20      434.95     94.67 o
 -15   7   6     2067.84     2122.61    121.76 o
 -13   7   6    10332.14    10794.74    252.35 o
 -11   7   6     7507.04     7604.05    265.51 o
  -9   7   6     1875.40     1753.64    140.90 o
  -7   7   6    24013.40    24185.00    589.16 o
  -5   7   6    22294.20    21661.38    468.15 o
  -3   7   6    10561.40     8960.35    162.72 o
  -1   7   6    32191.29    29083.20    473.47 o
   1   7   6    26837.74    23706.80    414.36 o
   3   7   6     1305.79     1048.87     36.49 o
   5   7   6     2079.88     1886.77     66.17 o
   7   7   6    34552.49    34130.29    640.43 o
   9   7   6     9817.81     9412.17    312.22 o
  11   7   6     2834.86     3123.59    115.68 o
  13   7   6     9845.27    10224.22    277.09 o
  15   7   6      365.33      389.80     99.52 o
 -18   8   6     1073.02     1029.00    161.55 o
 -16   8   6      534.48      606.86     91.58 o
 -14   8   6      232.63      107.95    130.15 o
 -12   8   6     4634.64     4943.03    202.03 o
 -10   8   6     3122.14     3119.24    147.47 o
  -8   8   6     5094.44     4989.11    170.04 o
  -6   8   6    11503.79    11511.14    301.68 o
  -4   8   6     1967.48     1652.08     52.36 o
  -2   8   6     4580.14     4107.88     94.94 o
   0   8   6    19734.96    18367.69    316.57 o
   2   8   6     4331.93     3963.05     83.83 o
   4   8   6    26460.31    24630.09    433.43 o
   6   8   6    13361.93    13097.25    261.21 o
   8   8   6     4828.77     4796.70    148.04 o
  10   8   6      531.12      561.48     71.72 o
  12   8   6     5587.74     5243.01    158.81 o
  14   8   6     1150.32     1022.72    100.92 o
  16   8   6     4401.14     4902.02    302.17 o
 -17   9   6     1378.12     1326.58    110.17 o
 -15   9   6     4583.03     4716.40    249.47 o
 -13   9   6     1336.19     1360.72    128.19 o
 -11   9   6     8340.81     8529.82    430.12 o
  -9   9   6     4532.67     4219.87    158.56 o
  -7   9   6     2611.11     2410.23    108.74 o
  -5   9   6    11972.33    11057.17    231.11 o
  -3   9   6    10700.12    10366.63    201.78 o
  -1   9   6    15364.55    14769.72    306.26 o
   1   9   6    16675.63    15115.26    265.17 o
   3   9   6     2504.31     2284.97     67.38 o
   5   9   6    13432.45    12051.03    255.97 o
   7   9   6     4969.35     4596.65    140.59 o
   9   9   6     3908.67     3805.47    166.72 o
  11   9   6     3343.64     3713.38    135.96 o
  13   9   6     3935.04     4326.74    254.61 o
  15   9   6      279.43      508.18    133.23 o
 -16  10   6     1804.13     1419.91    178.79 o
 -14  10   6      397.94      463.71    145.06 o
 -12  10   6     6574.80     6783.77    259.13 o
 -10  10   6     6342.17     6200.87    229.46 o
  -8  10   6     1612.68     1707.58    139.75 o
  -6  10   6     8150.86     7408.39    211.54 o
  -4  10   6     1816.02     1785.34     62.21 o
  -2  10   6     1297.45     1283.62     53.25 o
   0  10   6    20674.87    18670.09    324.42 o
   2  10   6       69.43       23.34     37.63 o
   4  10   6     9367.60     9203.46    206.32 o
   6  10   6     3821.64     4057.87    132.40 o
   8  10   6      591.03      722.75     76.61 o
  10  10   6     1172.33     1196.79    111.05 o
  12  10   6      476.66      549.56    110.57 o
  14  10   6       33.69      263.21    181.61 o
 -15  11   6       87.54     -480.94    282.62 o
 -13  11   6     4651.42     4436.42    270.45 o
 -11  11   6      115.09      173.65    176.51 o
  -9  11   6    19244.72    18500.92    664.83 o
  -7  11   6    12315.91    11532.88    318.82 o
  -5  11   6     7255.03     6810.02    161.08 o
  -3  11   6    24423.09    23417.94    467.29 o
  -1  11   6      819.37      715.97     46.37 o
   1  11   6     3269.89     2973.70    134.02 o
   3  11   6    10560.96    11493.37    354.62 o
   5  11   6     1416.90     1466.81    105.29 o
   7  11   6      136.40      140.74     97.24 o
   9  11   6     1255.17     1326.56    117.07 o
  11  11   6       44.68      120.73    112.73 o
  13  11   6      180.14      161.45    134.61 o
 -14  12   6      623.64      467.81    295.33 o
 -12  12   6     1631.32     1703.73    209.91 o
 -10  12   6     3417.84     3422.44    421.67 o
  -8  12   6      365.46      134.95    152.75 o
  -6  12   6       70.68       95.19     53.91 o
  -4  12   6     1284.65     1289.05     94.00 o
  -2  12   6     5529.28     5567.16    191.38 o
   0  12   6     3458.49     3461.06    155.70 o
   2  12   6      910.13     1091.40    106.93 o
   4  12   6     2690.92     2397.77    124.72 o
   6  12   6       36.70      175.33    101.44 o
   8  12   6        2.39       68.41    107.68 o
  10  12   6     4696.71     4735.81    215.52 o
  12  12   6      875.62     1083.88    133.92 o
 -13  13   6     3949.17     3589.35    397.33 o
 -11  13   6       10.20      219.80    188.81 o
  -9  13   6     2066.45     2377.78    205.80 o
  -7  13   6      127.78       29.85    148.68 o
  -5  13   6       59.93       41.62     89.09 o
  -3  13   6     4025.44     3761.16    149.53 o
  -1  13   6     1404.18     1282.00    117.37 o
   1  13   6     8310.18     8612.96    248.17 o
   3  13   6      404.84      404.76    113.93 o
   5  13   6      342.53      545.93    114.19 o
   7  13   6     7488.89     8078.47    268.64 o
   9  13   6      398.07      295.58    230.43 o
  11  13   6       42.63      -11.58    125.76 o
 -12  14   6       26.62      338.95    213.16 o
 -10  14   6     3805.71     3966.71    257.24 o
  -8  14   6     5045.12     4509.13    257.42 o
  -6  14   6     1404.20     1064.58    109.73 o
  -4  14   6     2066.60     2217.30    134.62 o
  -2  14   6     2519.28     2471.39    143.94 o
   0  14   6      495.82      474.43    120.01 o
   2  14   6     6796.44     6698.51    222.97 o
   4  14   6    13317.14    15241.28    453.44 o
   6  14   6     1537.85     1528.52    146.82 o
   8  14   6     1601.82     1909.04    159.25 o
  10  14   6     1178.91     1314.08    153.93 o
 -11  15   6      141.55      -37.45    215.12 o
  -9  15   6       21.61     -184.24    198.98 o
  -7  15   6     2035.51     2095.27    165.94 o
  -5  15   6      280.55      295.21    118.70 o
  -3  15   6     3454.72     3221.65    166.81 o
  -1  15   6      167.49      151.12    128.54 o
   1  15   6      680.24      600.28    136.77 o
   3  15   6       61.78       46.30    119.81 o
   5  15   6      429.60      268.32    144.16 o
   7  15   6      654.20      558.61    152.89 o
   9  15   6     1016.18     1402.95    165.20 o
 -10  16   6      472.21       70.72    257.17 o
  -8  16   6     3419.58     3374.97    266.53 o
  -6  16   6    12649.33    13463.33    524.14 o
  -4  16   6     1959.96     2008.17    154.31 o
  -2  16   6      423.39      320.18    141.71 o
   0  16   6     5311.18     6296.31    262.48 o
   2  16   6     1583.57     1803.73    167.50 o
   4  16   6      179.48      -48.88    132.14 o
   6  16   6     5561.35     6367.42    270.30 o
  -7  17   6      132.34      229.80    173.66 o
  -5  17   6       64.63      -27.68    145.04 o
  -3  17   6       12.86       63.74    148.59 o
  -1  17   6      102.68      149.66    153.45 o
   1  17   6       58.04       63.94    159.02 o
   3  17   6        1.70      -79.87    163.06 o
   5  17   6       24.08      124.20    168.41 o
  -2  18   6     3792.90     3318.42    537.13 o
 -19   1   7      124.65       13.04    109.26 o
 -17   1   7     8544.74     8301.17    321.24 o
 -15   1   7      523.19      458.98     95.84 o
 -13   1   7     5114.35     4880.45    147.26 o
 -11   1   7    15417.17    15207.66    264.33 o
  -9   1   7     1770.78     1718.05     48.81 o
  -7   1   7    46582.86    56613.96    802.11 o
  -5   1   7    32000.05    39004.08    588.71 o
  -3   1   7     4462.16     6234.41    115.21 o
  -1   1   7    17886.39    18476.61    251.64 o
   1   1   7    14617.78    15740.81    242.82 o
   3   1   7    33588.58    33902.33    541.21 o
   5   1   7     2839.93     2957.98     71.42 o
   7   1   7      391.62      458.85     35.84 o
   9   1   7     8735.99     8164.63    163.45 o
  11   1   7     4201.29     3962.34    149.84 o
  13   1   7     1132.34     1261.08    125.47 o
  15   1   7     9001.13     9227.92    267.70 o
  17   1   7      295.25       98.22    109.64 o
 -20   2   7      414.89      224.92    220.90 o
 -18   2   7     4974.55     4944.10    200.93 o
 -16   2   7     6575.13     6518.39    212.10 o
 -14   2   7     2066.91     2098.01     93.52 o
 -12   2   7     1365.71     1337.53     51.51 o
 -10   2   7    17334.69    16929.46    289.46 o
  -8   2   7      549.45      724.01     30.59 o
  -6   2   7     3847.35     4217.74     78.43 o
  -4   2   7    33001.48    34874.71    554.19 o
  -2   2   7      299.36      322.75     25.47 o
   0   2   7      925.11      916.91     25.09 o
   2   2   7    40356.63    40239.14    617.47 o
   4   2   7    31366.13    29930.00    509.97 o
   6   2   7      341.80      373.23     34.51 o
   8   2   7    11682.22    12036.03    256.29 o
  10   2   7     1007.41      977.10     54.28 o
  12   2   7     4943.93     4645.94    143.32 o
  14   2   7     2511.41     2597.62    121.96 o
  16   2   7     5536.54     5292.77    269.75 o
 -19   3   7     1419.03     1386.79    128.00 o
 -17   3   7     2253.93     2055.52    123.48 o
 -15   3   7     2353.30     2288.32    101.50 o
 -13   3   7     3314.03     3652.82    111.71 o
 -11   3   7        8.35       51.94     36.62 o
  -9   3   7     8588.73     9355.88    160.02 o
  -7   3   7    22077.96    23356.51    488.59 o
  -5   3   7      202.52      525.24     42.76 o
  -3   3   7      569.23     1056.22     27.06 o
  -1   3   7    17185.84    17789.66    264.64 o
   1   3   7       65.04       53.45     30.00 o
   3   3   7      550.70      661.93     31.60 o
   5   3   7    12207.66    11867.19    230.24 o
   7   3   7    16358.86    16958.71    319.26 o
   9   3   7      765.25      777.73     51.19 o
  11   3   7     3597.93     3277.99    101.39 o
  13   3   7     2493.55     2360.73    113.35 o
  15   3   7      138.81       -4.95    117.91 o
  17   3   7      805.25      830.16    145.50 o
 -20   4   7     3065.00     3265.47    390.55 o
 -18   4   7      407.49      377.55    105.22 o
 -16   4   7        4.89      -77.61     82.90 o
 -14   4   7    15290.02    15087.51    361.36 o
 -12   4   7     7862.87     7786.70    169.30 o
 -10   4   7      408.67      533.45     39.18 o
  -8   4   7    16739.81    16765.56    357.38 o
  -6   4   7     2204.88     1748.26     70.06 o
  -4   4   7    26819.46    30060.31    480.48 o
  -2   4   7    21701.08    22228.41    344.99 o
   0   4   7    94471.80    95890.50   1545.98 o
   2   4   7      569.56      870.18     37.64 o
   4   4   7      510.34      339.10     32.40 o
   6   4   7    42501.20    45153.64    817.17 o
   8   4   7      421.00      342.85     39.72 o
  10   4   7       71.85       17.69     59.79 o
  12   4   7    13948.49    13916.43    344.34 o
  14   4   7      647.68      518.41     87.11 o
  16   4   7     1028.80     1038.78    116.29 o
 -19   5   7      217.40      268.40    113.15 o
 -17   5   7      997.42      980.02    106.49 o
 -15   5   7      471.37      453.15     74.65 o
 -13   5   7     6318.81     6231.55    147.24 o
 -11   5   7     7832.05     8344.32    175.30 o
  -9   5   7     3259.83     4254.32    101.70 o
  -7   5   7     2934.83     2918.05     90.04 o
  -5   5   7        5.10      211.59     32.33 o
  -3   5   7     3149.96     3707.70     87.50 o
  -1   5   7    41481.82    43873.21    722.94 o
   1   5   7    33705.51    34592.16    586.30 o
   3   5   7       86.96      392.14     43.04 o
   5   5   7     2105.48     2262.23     86.24 o
   7   5   7       22.85       17.38     34.07 o
   9   5   7      473.48      496.84     57.92 o
  11   5   7     1881.06     1808.81     90.47 o
  13   5   7     2487.02     2462.88    114.07 o
  15   5   7      110.43      157.53     95.17 o
  17   5   7       13.04      145.74    114.36 o
 -18   6   7      595.96      615.67    108.94 o
 -16   6   7     3115.80     3054.05    134.00 o
 -14   6   7      158.31      134.18     70.76 o
 -12   6   7     9476.88     9317.65    208.16 o
 -10   6   7    32942.22    33797.44    661.98 o
  -8   6   7     5005.70     4532.36    289.93 o
  -6   6   7      630.83      708.55     37.20 o
  -4   6   7    30281.32    32068.91    544.71 o
  -2   6   7     4659.43     5255.34    133.54 o
   0   6   7     4529.28     4748.45    103.75 o
   2   6   7    14593.23    13702.37    258.64 o
   4   6   7     5410.12     5348.09    133.70 o
   6   6   7    13241.89    13255.16    243.42 o
   8   6   7     1838.13     1793.15     76.62 o
  10   6   7    10540.40    10651.34    283.48 o
  12   6   7       51.79      213.67     70.90 o
  14   6   7     1016.05      947.52     98.87 o
  16   6   7     1321.76     1098.55    131.19 o
 -19   7   7      273.73      242.81    206.02 o
 -17   7   7     1494.09     1521.85    106.78 o
 -15   7   7     1740.13     1748.40    100.06 o
 -13   7   7     4167.76     4302.89    142.81 o
 -11   7   7    11380.96    11511.67    345.29 o
  -9   7   7      145.44      299.97     80.66 o
  -7   7   7    18606.84    18267.11    454.02 o
  -5   7   7      885.74      997.43     64.61 o
  -3   7   7     8608.18     8813.21    218.12 o
  -1   7   7     5312.65     5298.17    120.67 o
   1   7   7     7722.65     7856.49    190.86 o
   3   7   7     3076.98     2814.24     84.49 o
   5   7   7     3053.65     3291.14     86.11 o
   7   7   7     1016.60     1034.76     58.96 o
   9   7   7     8126.58     8797.78    213.55 o
  11   7   7      149.18      353.85     71.40 o
  13   7   7     1055.66     1065.81     96.33 o
  15   7   7     1310.19     1244.53    131.81 o
 -18   8   7       54.47      235.81    129.99 o
 -16   8   7      185.22      148.86     91.12 o
 -14   8   7       57.94       13.15    126.44 o
 -12   8   7     1408.21     1320.10    116.22 o
 -10   8   7       23.83       27.47     85.22 o
  -8   8   7     1854.48     2181.22    100.94 o
  -6   8   7     1325.39     1256.31     54.47 o
  -4   8   7      892.60      998.81     46.51 o
  -2   8   7     2039.24     2121.68     79.39 o
   0   8   7       64.87      211.13     44.07 o
   2   8   7        2.34      168.00     31.08 o
   4   8   7     1192.13     1032.96     41.72 o
   6   8   7     9994.00     9171.23    214.71 o
   8   8   7      235.73      590.44    258.07 o
  10   8   7      172.57       64.29     70.70 o
  12   8   7      124.23      244.25     79.19 o
  14   8   7      141.09      140.23     99.68 o
 -17   9   7      505.78      414.51    131.34 o
 -15   9   7      524.54      726.11    150.92 o
 -13   9   7       73.11      -43.38    112.32 o
 -11   9   7    12829.87    12280.07    370.06 o
  -9   9   7     3920.07     4113.59    155.05 o
  -7   9   7    15253.00    14753.17    381.65 o
  -5   9   7     4868.58     4493.49    116.90 o
  -3   9   7    12933.88    12304.54    221.68 o
  -1   9   7      583.09      656.61     48.20 o
   1   9   7     6981.81     6089.27    128.26 o
   3   9   7    17758.83    16504.29    291.06 o
   5   9   7     5629.83     5935.17    150.28 o
   7   9   7     2415.73     2129.41    107.94 o
   9   9   7    16753.45    16379.35    381.93 o
  11   9   7       96.75       73.08     82.59 o
  13   9   7      169.80      207.24    128.45 o
  15   9   7     2082.20     2391.34    202.85 o
 -16  10   7      102.44      167.61    159.33 o
 -14  10   7      341.84      473.65    151.97 o
 -12  10   7     1265.46     1294.33    180.35 o
 -10  10   7    14806.36    14353.09    420.21 o
  -8  10   7     1547.91     1361.27     98.60 o
  -6  10   7     1635.89     1569.07     66.89 o
  -4  10   7     2120.78     2096.97     73.90 o
  -2  10   7      249.01      114.41     39.44 o
   0  10   7     5006.80     4628.07    102.79 o
   2  10   7     2207.10     2099.13     67.37 o
   4  10   7       15.43       51.72     89.91 o
   6  10   7     2009.76     2008.71     99.27 o
   8  10   7     3486.52     3342.82    143.86 o
  10  10   7     3245.82     3058.08    153.56 o
  12  10   7       37.30      116.92    133.83 o
  14  10   7     1400.29     1505.46    158.52 o
 -15  11   7     1522.27     1337.31    360.54 o
 -13  11   7     3721.52     3953.74    250.61 o
 -11  11   7      860.93      992.81    124.06 o
  -9  11   7     2404.62     2209.02    165.68 o
  -7  11   7     5116.82     5256.32    213.48 o
  -5  11   7       22.60      305.97     62.70 o
  -3  11   7      128.94      334.21     50.30 o
  -1  11   7    19323.32    19014.99    425.75 o
   1  11   7     8370.74     8966.58    330.84 o
   3  11   7      561.41      470.75     90.64 o
   5  11   7     5571.03     5773.41    274.93 o
   7  11   7     2381.99     2255.81    127.27 o
   9  11   7      123.02       39.94    108.94 o
  11  11   7      573.23      588.32    122.63 o
  13  11   7     3083.87     3100.19    205.70 o
 -14  12   7     3381.89     2753.42    345.82 o
 -12  12   7      236.18      311.27    187.73 o
 -10  12   7      555.70      832.62    179.87 o
  -8  12   7     9150.70     7818.90    342.82 o
  -6  12   7     3123.15     2811.12    120.21 o
  -4  12   7     1830.28     1810.16    105.43 o
  -2  12   7     4592.58     4032.57    157.91 o
   0  12   7    10350.81    10164.57    312.74 o
   2  12   7      516.81      668.98    100.63 o
   4  12   7     1869.19     1809.64    118.36 o
   6  12   7     8479.07     8820.98    276.12 o
   8  12   7      927.74     1066.46    121.59 o
  10  12   7     1213.85     1346.39    134.87 o
  12  12   7     2067.78     2247.32    190.10 o
 -13  13   7      326.40       28.14    296.01 o
 -11  13   7      445.99      575.36    197.15 o
  -9  13   7     1308.61     1147.45    188.26 o
  -7  13   7      637.23      699.89    115.88 o
  -5  13   7      714.68      559.86    107.36 o
  -3  13   7      102.31     -155.02     94.06 o
  -1  13   7      971.25     1371.96    122.28 o
   1  13   7     2007.30     1766.76    129.78 o
   3  13   7     3305.28     2774.75    152.62 o
   5  13   7     6773.01     7438.20    273.34 o
   7  13   7     1010.66      989.21    129.58 o
   9  13   7      128.78      156.69    128.23 o
  11  13   7       82.98      430.26    137.33 o
 -12  14   7       23.66       -3.26    209.51 o
 -10  14   7     4121.87     4011.54    259.36 o
  -8  14   7      909.09      635.64    128.52 o
  -6  14   7      271.65      526.90    104.46 o
  -4  14   7     1287.79     1336.15    125.32 o
  -2  14   7     2979.52     2874.39    155.04 o
   0  14   7      634.70      918.97    111.20 o
   2  14   7     3909.97     3546.44    173.96 o
   4  14   7     2544.88     2400.99    158.31 o
   6  14   7      193.63      173.15    165.68 o
   8  14   7     2090.11     1989.02    164.07 o
  10  14   7       25.49      -52.98    145.07 o
 -11  15   7     1304.92     1418.44    230.87 o
  -9  15   7     1529.20     1300.74    214.83 o
  -7  15   7      405.35      536.41    148.69 o
  -5  15   7     1593.34     1555.93    135.68 o
  -3  15   7      907.42     1154.40    136.45 o
  -1  15   7       14.69       78.76    130.97 o
   1  15   7     1035.07     1115.48    128.68 o
   3  15   7     3461.43     3945.25    195.94 o
   5  15   7      317.31      492.38    147.63 o
   7  15   7      547.30      623.12    157.11 o
   9  15   7      171.80      215.05    172.43 o
  -8  16   7      134.28      903.30    254.53 o
  -6  16   7      833.83     1297.89    253.85 o
  -4  16   7     1035.86     1095.82    145.16 o
  -2  16   7      342.87      478.55    145.47 o
   0  16   7      927.65      948.51    157.10 o
   2  16   7      371.46      271.61    154.83 o
   4  16   7     2178.72     2636.38    186.60 o
   6  16   7      300.35      985.15    170.67 o
  -7  17   7       34.60      153.70    177.01 o
  -5  17   7     1760.87     1865.59    165.01 o
  -3  17   7      439.68      444.48    155.39 o
  -1  17   7     3539.57     3757.28    216.65 o
   1  17   7       76.39     -163.44    164.30 o
   3  17   7     1076.47     1207.33    181.14 o
 -20   0   8     3266.45     3265.65    237.47 o
 -18   0   8       76.20        7.14    146.61 o
 -16   0   8     3602.59     3955.88    238.13 o
 -14   0   8    16721.06    16680.15    554.35 o
 -12   0   8     7077.52     7172.08    195.20 o
 -10   0   8     7017.00     8234.05    211.56 o
  -8   0   8   158010.25   182512.03   3876.82 o
  -6   0   8    41346.38    48535.60   1159.29 o
  -4   0   8     7588.30     6557.15    145.12 o
  -2   0   8   116534.29   124372.08   3029.02 o
   0   0   8      437.61      324.68     29.86 o
   2   0   8    12772.14    15184.41    324.16 o
   4   0   8    90999.52    87613.98   2004.94 o
   6   0   8    93145.27    96210.03   2201.56 o
   8   0   8      184.97      174.99     54.99 o
  10   0   8    16758.74    16203.34    413.79 o
  12   0   8     1627.25     1683.58    117.09 o
  14   0   8     5964.73     5766.86    477.34 o
  16   0   8     7111.35     6831.57    412.04 o
 -19   1   8      261.37       10.93    110.97 o
 -17   1   8      216.54      252.93     96.60 o
 -15   1   8      889.05      896.90     91.79 o
 -13   1   8      508.35      475.18     63.87 o
 -11   1   8     4630.03     4567.36    100.84 o
  -9   1   8     4199.56     4869.15     91.29 o
  -7   1   8     9501.63    12096.08    197.48 o
  -5   1   8     1589.67     2839.76     79.69 o
  -3   1   8       79.95      207.28     22.84 o
  -1   1   8      114.90      389.45     19.57 o
   1   1   8    13836.25    12391.40    194.08 o
   3   1   8      610.77      640.96     56.97 o
   5   1   8     7454.11     8661.38    162.21 o
   7   1   8     3613.19     4044.51    132.23 o
   9   1   8     2160.60     2244.72     72.63 o
  11   1   8      857.17      901.23     71.47 o
  13   1   8     4336.06     4133.82    262.12 o
  15   1   8      294.63      258.58     99.75 o
  17   1   8     3136.55     2934.97    217.47 o
 -20   2   8       35.10      -60.28    118.14 o
 -18   2   8     7812.86     8035.69    277.58 o
 -16   2   8     1317.28     1372.86     98.57 o
 -14   2   8     1210.72     1431.98     90.49 o
 -12   2   8    25390.20    26270.63    474.30 o
 -10   2   8     9504.19     9388.36    156.83 o
  -8   2   8      657.86      833.78     36.75 o
  -6   2   8    31070.28    32663.92    511.21 o
  -4   2   8    23854.38    23207.49    434.81 o
  -2   2   8       40.34       13.56     21.69 o
   0   2   8    17633.50    16498.08    258.10 o
   2   2   8    55279.77    53957.28    874.86 o
   4   2   8     3129.43     3564.52     89.65 o
   6   2   8     3966.18     4110.51    101.27 o
   8   2   8    36512.52    34981.58    638.66 o
  10   2   8     1357.60     1433.77     72.54 o
  12   2   8       85.21       95.19     67.54 o
  14   2   8     8564.84     8887.56    253.74 o
  16   2   8     1980.38     2296.28    210.46 o
 -19   3   8      555.20      526.49    118.42 o
 -17   3   8      199.59      274.31     98.10 o
 -15   3   8     3083.36     3416.51    130.80 o
 -13   3   8      758.96      753.82     67.61 o
 -11   3   8    13961.15    14027.74    244.21 o
  -9   3   8     6776.80     6631.29    120.05 o
  -7   3   8     6178.10     5037.65    163.79 o
  -5   3   8     1912.99     1714.55     42.08 o
  -3   3   8    18401.51    18630.94    290.19 o
  -1   3   8     6357.16     6262.01    208.76 o
   1   3   8     8150.01     8705.61    154.19 o
   3   3   8      767.78      513.81     37.69 o
   5   3   8    24945.66    23249.48    428.54 o
   7   3   8     1849.71     2117.08     74.67 o
   9   3   8     7770.17     7120.36    160.59 o
  11   3   8     3647.36     3853.15    117.51 o
  13   3   8      765.09      611.06     84.60 o
  15   3   8      978.63      831.08    103.01 o
  17   3   8     4231.17     4721.54    349.41 o
 -20   4   8      637.32      785.65    142.44 o
 -18   4   8     1536.82     1197.60    172.05 o
 -16   4   8      784.51      628.32     91.26 o
 -14   4   8      198.43      139.36     67.91 o
 -12   4   8      440.27      462.13     49.20 o
 -10   4   8     6720.35     6784.95    147.02 o
  -8   4   8      612.10      751.66     48.43 o
  -6   4   8       42.41      -74.41     38.46 o
  -4   4   8     3728.21     4662.12     96.66 o
  -2   4   8     6301.93     6176.10    108.30 o
   0   4   8    16893.85    16283.03    320.26 o
   2   4   8    10155.85     9561.90    233.23 o
   4   4   8    11560.02    11291.56    208.62 o
   6   4   8     2350.72     1960.13     64.47 o
   8   4   8        7.33       -1.27     40.15 o
  10   4   8      708.37      693.24     66.62 o
  12   4   8     1249.29     1324.39     92.14 o
  14   4   8      127.20      108.92     87.28 o
  16   4   8      665.31      838.49    116.68 o
 -19   5   8     2345.97     2416.50    159.30 o
 -17   5   8     4328.46     4568.77    212.40 o
 -15   5   8      729.12      721.39     84.10 o
 -13   5   8     3027.45     3262.72    124.97 o
 -11   5   8     4114.97     3843.34    139.40 o
  -9   5   8      500.46      616.13     40.76 o
  -7   5   8      525.35      394.21     37.27 o
  -5   5   8    97386.67    97198.75   1736.72 o
  -3   5   8     3468.65     3445.53    142.50 o
  -1   5   8     1067.38     1456.15     81.09 o
   1   5   8    36672.45    33616.03    568.97 o
   3   5   8     2815.95     2261.68     73.64 o
   5   5   8     1701.90     1574.70     54.34 o
   7   5   8    21981.70    21556.47    402.70 o
   9   5   8    10873.96    10677.54    246.54 o
  11   5   8     3518.98     2829.39    108.30 o
  13   5   8     1677.37     1751.46    105.12 o
  15   5   8     4473.16     4835.44    291.03 o
 -18   6   8     2358.24     2361.10    155.06 o
 -16   6   8      450.84      421.29     88.60 o
 -14   6   8      313.25      274.48     72.08 o
 -12   6   8      109.36       81.72     51.97 o
 -10   6   8       90.74      181.60     36.41 o
  -8   6   8     4023.76     3739.85    105.68 o
  -6   6   8      472.24      539.73     42.66 o
  -4   6   8     1753.55     1691.73     61.88 o
  -2   6   8     8985.47     7520.55    134.64 o
   0   6   8     3005.05     3182.06     94.58 o
   2   6   8     2933.64     2836.89     85.90 o
   4   6   8     3657.00     3099.40     87.59 o
   6   6   8       20.19       95.23     38.76 o
   8   6   8     5102.54     4925.88    138.72 o
  10   6   8      444.22      480.28     68.04 o
  12   6   8      606.43      621.11     86.53 o
  14   6   8     1041.92     1077.56    107.44 o
  16   6   8      422.12      518.40    113.25 o
 -17   7   8      542.11      526.22    187.98 o
 -15   7   8     4585.50     4434.36    163.62 o
 -13   7   8    10819.27    11081.02    292.43 o
 -11   7   8     2120.20     1932.22    118.95 o
  -9   7   8    17943.54    17520.96    440.34 o
  -7   7   8    13987.50    13772.74    268.79 o
  -5   7   8       50.23       65.36     37.61 o
  -3   7   8    40185.87    38020.61    654.77 o
  -1   7   8    49127.79    45161.41    759.83 o
   1   7   8     4904.20     3876.31    204.75 o
   3   7   8     1161.51      890.26     41.27 o
   5   7   8    10917.58    11488.32    236.88 o
   7   7   8     1829.52     1906.65     81.62 o
   9   7   8     5864.29     5523.78    157.91 o
  11   7   8    17878.66    18109.33    392.77 o
  13   7   8     1366.73     1437.83    106.19 o
  15   7   8       11.41      104.03    104.59 o
 -18   8   8     1428.02     1528.83    130.42 o
 -16   8   8      420.67      147.59     92.39 o
 -14   8   8     3081.31     2646.92    237.14 o
 -12   8   8       91.14       21.39    102.89 o
 -10   8   8      134.59      -12.91     92.02 o
  -8   8   8     8234.72     7899.66    229.06 o
  -6   8   8     5567.32     5386.38    124.58 o
  -4   8   8     4343.50     3797.89     95.92 o
  -2   8   8    13084.34    12656.92    240.83 o
   0   8   8     1241.56     1359.39     46.61 o
   2   8   8    15031.33    14406.00    266.14 o
   4   8   8      584.51      377.89     55.20 o
   6   8   8     1205.85     1090.44     73.21 o
   8   8   8     3949.82     4186.72    139.29 o
  10   8   8    10563.19    10193.05    293.66 o
  12   8   8     5420.83     5615.89    244.04 o
  14   8   8     1665.49     1842.78    159.35 o
 -17   9   8      836.08     1002.55    173.65 o
 -15   9   8     4482.75     4821.62    300.55 o
 -13   9   8     2215.50     2235.84    146.56 o
 -11   9   8     1580.62     1818.42    137.29 o
  -9   9   8     3024.81     3005.86    145.45 o
  -7   9   8     5305.12     5061.18    123.61 o
  -5   9   8     2547.12     2722.44     86.20 o
  -3   9   8     3564.05     3100.70     85.97 o
  -1   9   8    15893.21    14172.79    262.74 o
   1   9   8     7407.66     7354.46    235.34 o
   3   9   8     1504.09     1433.88     50.37 o
   5   9   8    17216.55    16738.60    381.50 o
   7   9   8     1658.34     1754.61     90.82 o
   9   9   8    10161.70    10032.19    258.43 o
  11   9   8     5111.87     5752.73    295.67 o
  13   9   8      366.63      604.85    138.98 o
 -16  10   8       22.80       49.34    159.33 o
 -14  10   8      658.96      889.27    166.25 o
 -12  10   8      378.17      177.14    115.96 o
 -10  10   8      425.72      484.32    166.74 o
  -8  10   8     1573.64     1480.52    111.32 o
  -6  10   8    10999.43    10203.32    280.09 o
  -4  10   8     6173.37     5971.34    156.67 o
  -2  10   8     3401.53     3037.18     87.04 o
   0  10   8       43.57       81.28     40.55 o
   2  10   8       53.65      193.43     80.08 o
   4  10   8     3801.62     3438.66    141.95 o
   6  10   8      935.39      935.81     99.59 o
   8  10   8     4765.19     4725.45    364.38 o
  10  10   8      153.59      311.82    111.25 o
  12  10   8     3829.44     4425.04    348.13 o
  14  10   8      803.22      814.30    155.84 o
 -15  11   8      730.43      237.00    293.15 o
 -13  11   8      238.92       -2.45    255.61 o
 -11  11   8     2210.92     2115.86    144.59 o
  -9  11   8        6.97       54.58    138.06 o
  -7  11   8     7528.90     7364.65    187.99 o
  -5  11   8    28101.14    27043.13    573.10 o
  -3  11   8      786.42     1044.58    104.46 o
  -1  11   8     1761.01     1557.86    127.44 o
   1  11   8     2329.04     2128.36    111.25 o
   3  11   8      481.91      636.70     96.03 o
   5  11   8      116.88       64.64     96.47 o
   7  11   8    11333.74    12011.68    342.51 o
   9  11   8     2321.96     2528.85    146.21 o
  11  11   8     2893.95     2996.78    161.32 o
  13  11   8      246.81      289.87    153.85 o
 -14  12   8      807.17      829.10    300.55 o
 -12  12   8     3619.93     3439.29    242.99 o
 -10  12   8     1420.90     1418.28    257.98 o
  -8  12   8       72.08      468.68    160.26 o
  -6  12   8       47.96       39.24     84.80 o
  -4  12   8     2388.85     2461.25    119.97 o
  -2  12   8      864.13     1171.18     94.86 o
   0  12   8     6050.86     5708.30    219.19 o
   2  12   8     4861.36     4995.36    210.98 o
   4  12   8       21.47      265.92    145.58 o
   6  12   8      168.68      172.88    111.41 o
   8  12   8      333.65      346.31    119.10 o
  10  12   8      909.91      762.15    133.79 o
  12  12   8      104.62      108.42    156.21 o
 -13  13   8       16.11       24.59    296.01 o
 -11  13   8     1906.49     1504.04    206.00 o
  -9  13   8     1686.24     1345.32    192.81 o
  -7  13   8     1430.54     1612.24    130.53 o
  -5  13   8     1816.16     1663.87    163.98 o
  -3  13   8     1127.02     1113.42    109.31 o
  -1  13   8     7079.80     7333.03    228.88 o
   1  13   8     3798.85     3236.58    160.56 o
   3  13   8      222.48      249.77    121.83 o
   5  13   8     3490.33     3600.48    201.78 o
   7  13   8     1064.62      999.66    131.13 o
   9  13   8      732.56      930.97    140.28 o
  11  13   8     3061.34     3314.46    182.39 o
 -12  14   8      490.08      432.81    217.09 o
 -10  14   8     1157.21     1172.62    210.52 o
  -8  14   8     2131.92     2086.99    266.86 o
  -6  14   8     6194.04     6895.19    236.27 o
  -4  14   8     9170.72    10323.26    339.85 o
  -2  14   8      597.90      615.74    126.07 o
   0  14   8     1976.97     2076.10    130.27 o
   2  14   8     2425.93     2664.53    164.04 o
   4  14   8     1506.32     1768.00    152.17 o
   6  14   8     3469.68     3182.16    182.16 o
   8  14   8     4083.15     5390.80    244.02 o
  10  14   8       20.78      154.52    404.68 o
 -11  15   8     1346.59     1065.91    246.50 o
  -9  15   8     1270.61     1049.78    316.39 o
  -7  15   8     1644.96     1779.88    270.37 o
  -5  15   8       75.22       80.69    124.35 o
  -3  15   8      275.29      163.27    129.76 o
  -1  15   8       34.58      144.67    135.71 o
   1  15   8     3728.17     3565.68    165.39 o
   3  15   8      548.53      661.78    147.33 o
   5  15   8     3936.69     3349.45    193.52 o
   7  15   8      285.04      294.61    160.24 o
  -8  16   8     7139.02     7770.80    471.92 o
  -6  16   8     1577.44     1449.24    180.54 o
  -4  16   8     1035.91      973.07    146.72 o
  -2  16   8     5922.35     7418.27    288.78 o
   0  16   8      529.08      424.64    156.18 o
   2  16   8       77.84      -37.83    136.18 o
   4  16   8     3731.58     3849.58    210.56 o
   6  16   8     3512.02     3820.74    214.63 o
  -5  17   8      344.24      521.66    151.31 o
  -3  17   8       89.99       74.12    154.60 o
  -1  17   8      620.93      938.75    169.04 o
   1  17   8      161.92      -13.13    167.80 o
   3  17   8       17.45        5.52    151.73 o
 -19   1   9     5630.27     5343.34    319.67 o
 -17   1   9     1954.59     1978.18    133.50 o
 -15   1   9       29.41      -50.28     76.52 o
 -13   1   9      311.20      291.56     90.96 o
 -11   1   9     7629.77     8226.25    138.15 o
  -9   1   9    25377.74    27968.90    475.08 o
  -7   1   9      122.18      403.91     30.44 o
  -5   1   9    81539.38    93025.75   1448.48 o
  -3   1   9     7128.94     7584.50    129.33 o
  -1   1   9     6231.08     7035.41    115.96 o
   1   1   9    44942.07    47889.98    778.12 o
   3   1   9     8836.03     9697.72    195.02 o
   5   1   9     1943.24     1874.33    125.15 o
   7   1   9    30793.02    29674.26    545.75 o
   9   1   9      939.10      953.30     58.01 o
  11   1   9     5919.06     5733.24    182.02 o
  13   1   9      640.18      589.97     82.94 o
  15   1   9       52.83       71.08     98.37 o
 -20   2   9      238.85      164.65    121.80 o
 -18   2   9     6264.58     6018.18    241.25 o
 -16   2   9      775.42      791.76    171.21 o
 -14   2   9     9691.19     9949.30    255.68 o
 -12   2   9     3941.38     3944.28    108.98 o
 -10   2   9     2283.44     2605.04     71.04 o
  -8   2   9      856.30      861.93     35.44 o
  -6   2   9    37070.05    39605.11    620.27 o
  -4   2   9     1326.47     1341.18     61.59 o
  -2   2   9     6398.46     6597.35    131.08 o
   0   2   9    20204.32    21030.89    347.14 o
   2   2   9      305.64      291.37     32.63 o
   4   2   9      818.14      680.09     40.39 o
   6   2   9    27249.29    26870.87    494.69 o
   8   2   9     5203.91     5046.83    124.04 o
  10   2   9      250.69      172.76     60.45 o
  12   2   9      413.27      423.47     73.59 o
  14   2   9     1990.52     2139.85    117.36 o
  16   2   9      802.93      783.22    118.61 o
 -19   3   9        2.93      122.38    112.55 o
 -17   3   9     4634.15     4587.67    287.81 o
 -15   3   9     8459.21     8274.45    245.60 o
 -13   3   9     2582.61     2496.11    106.94 o
 -11   3   9      433.73      395.88     39.06 o
  -9   3   9    12158.04    12493.74    255.23 o
  -7   3   9     1405.53     1441.50     46.56 o
  -5   3   9       25.14       85.01     28.12 o
  -3   3   9    15716.94    16788.85    268.95 o
  -1   3   9       34.33      342.84     49.78 o
   1   3   9      676.63     1066.66     58.40 o
   3   3   9    18698.91    18662.85    331.37 o
   5   3   9     4297.64     4440.79    111.94 o
   7   3   9     1408.53     1525.94    172.61 o
   9   3   9      620.61      633.30     73.02 o
  11   3   9     4794.09     4254.75    136.22 o
  13   3   9      538.67      572.59     87.17 o
  15   3   9     1817.67     1842.05    129.25 o
 -18   4   9      198.18       83.78    107.01 o
 -16   4   9     6876.48     6719.58    220.17 o
 -14   4   9     4152.87     3859.89    142.93 o
 -12   4   9     2610.75     2506.46     85.40 o
 -10   4   9    11139.92    11166.90    276.94 o
  -8   4   9    18803.48    19853.30    380.15 o
  -6   4   9     6571.53     6742.24    151.06 o
  -4   4   9    22183.55    23416.95    408.79 o
  -2   4   9    49446.91    51578.52    836.30 o
   0   4   9     4248.88     4746.91     98.16 o
   2   4   9    22821.01    23334.43    385.20 o
   4   4   9    36500.44    37056.55    644.77 o
   6   4   9     4067.37     4045.00    112.93 o
   8   4   9      301.33      220.29     52.33 o
  10   4   9    11639.36    11700.63    280.92 o
  12   4   9        0.04       36.88     94.88 o
  14   4   9       44.86       89.93     90.85 o
  16   4   9     7993.13     8248.74    735.07 o
 -19   5   9      201.99      126.79    115.57 o
 -17   5   9        5.80      -49.97     96.55 o
 -15   5   9     1692.79     1666.94    127.77 o
 -13   5   9     4928.77     5010.16    168.03 o
 -11   5   9     2099.69     2322.98     79.53 o
  -9   5   9    10803.06    10875.83    216.98 o
  -7   5   9      784.43     1042.52     48.81 o
  -5   5   9     1516.85     1737.03     74.10 o
  -3   5   9     9374.41     9667.66    167.97 o
  -1   5   9    11177.37    11773.86    225.12 o
   1   5   9     8727.09     8833.23    202.77 o
   3   5   9    22014.48    21658.05    360.91 o
   5   5   9      231.34      316.34     43.11 o
   7   5   9     4108.31     4208.85    108.52 o
   9   5   9     2999.59     2771.15    102.46 o
  11   5   9     2640.50     2715.84    109.33 o
  13   5   9     1062.64     1198.22    129.09 o
  15   5   9     3694.79     3891.55    211.09 o
 -18   6   9      145.56      142.82    107.89 o
 -16   6   9     1053.23     1105.64     97.13 o
 -14   6   9     4541.18     4502.93    160.76 o
 -12   6   9    14249.90    14409.52    277.44 o
 -10   6   9       73.46       86.97     42.93 o
  -8   6   9       41.91      180.95     41.97 o
  -6   6   9     6536.44     6714.08    151.69 o
  -4   6   9     1366.87     1350.22     55.62 o
  -2   6   9       36.43       79.48     43.96 o
   0   6   9    53473.33    50956.33    917.77 o
   2   6   9    12019.68    11260.10    212.20 o
   4   6   9     7642.28     7371.13    162.74 o
   6   6   9      192.50       95.54     42.34 o
   8   6   9     1302.22     1329.96     74.89 o
  10   6   9     1663.00     1877.58     90.03 o
  12   6   9     5855.61     5352.55    242.95 o
  14   6   9     5949.13     5700.26    333.42 o
 -17   7   9      225.38      466.56    106.89 o
 -15   7   9       56.56      111.36     80.55 o
 -13   7   9     6747.64     6682.00    204.03 o
 -11   7   9     2161.85     2165.92     82.11 o
  -9   7   9     4164.98     4459.26    119.41 o
  -7   7   9     4335.52     4492.50    111.46 o
  -5   7   9     1677.71     2060.25     81.69 o
  -3   7   9    11692.91    10409.01    254.81 o
  -1   7   9     7598.46     7760.84    197.20 o
   1   7   9    16713.26    16810.60    307.05 o
   3   7   9     5672.90     5213.60    116.85 o
   5   7   9     1868.75     1837.91    115.95 o
   7   7   9     1065.14     1242.00     74.06 o
   9   7   9     1816.51     1929.64     91.13 o
  11   7   9      325.26      511.92     81.41 o
  13   7   9     6508.65     6584.75    375.08 o
  15   7   9      182.38      267.07    109.32 o
 -18   8   9      173.28       56.41    177.47 o
 -16   8   9      506.75      551.46    120.96 o
 -14   8   9        3.15      -62.81     81.32 o
 -12   8   9      347.70      447.30     92.56 o
 -10   8   9      340.60      495.20     70.86 o
  -8   8   9      124.61       62.67     43.50 o
  -6   8   9        2.95      141.68     41.19 o
  -4   8   9       11.42       12.98     40.01 o
  -2   8   9      380.79      318.63     38.20 o
   0   8   9      502.28      545.02     52.14 o
   2   8   9      246.08      269.71     70.22 o
   4   8   9     6453.15     6029.38    142.63 o
   6   8   9      132.62      194.09     68.55 o
   8   8   9      173.98      151.25     71.70 o
  10   8   9      264.14      369.94     78.51 o
  12   8   9       67.32      182.45     91.70 o
  14   8   9      259.83      294.87    145.95 o
 -17   9   9      647.58      526.06    174.21 o
 -15   9   9      929.32      934.40    161.07 o
 -13   9   9    10352.87    10035.06    572.05 o
 -11   9   9     5285.61     5395.47    210.92 o
  -9   9   9       52.66      -38.01     94.03 o
  -7   9   9     7007.35     6601.83    159.86 o
  -5   9   9     1810.30     1771.23     67.60 o
  -3   9   9     9238.79     8674.53    179.61 o
  -1   9   9     3156.44     2721.56     80.38 o
   1   9   9    32107.70    30064.01    548.14 o
   3   9   9     5016.58     5104.31    161.71 o
   5   9   9       47.15       88.68     79.52 o
   7   9   9     2648.99     2524.98    122.85 o
   9   9   9     1029.14     1143.02    114.36 o
  11   9   9      217.05       39.94    112.38 o
  13   9   9     6032.90     6088.72    486.42 o
 -16  10   9      546.84      315.06    169.52 o
 -14  10   9       40.36      196.92    150.51 o
 -12  10   9     3749.86     3496.48    182.03 o
 -10  10   9     1979.08     1950.11    133.43 o
  -8  10   9     1357.58     1474.97    123.94 o
  -6  10   9     2620.45     2807.14    158.15 o
  -4  10   9        1.95       21.53     60.79 o
  -2  10   9     3671.94     3371.45    152.43 o
   0  10   9     7360.43     7562.40    556.50 o
   2  10   9     1250.90     1219.41    107.22 o
   4  10   9      498.39      622.14     95.68 o
   6  10   9     2147.98     2035.82    121.29 o
   8  10   9        5.11       56.73    105.62 o
  10  10   9        8.57      234.78    115.41 o
  12  10   9      837.15     1084.91    170.88 o
 -15  11   9     1233.72     1170.45    316.86 o
 -13  11   9       11.72     -315.60    267.00 o
 -11  11   9     1309.79     1274.21    170.61 o
  -9  11   9     5890.41     5823.96    237.84 o
  -7  11   9     2281.46     2438.10    119.46 o
  -5  11   9      101.40      214.72    141.93 o
  -3  11   9    15175.08    14805.14    370.49 o
  -1  11   9       33.55      -11.68    107.01 o
   1  11   9      708.66      783.01     95.06 o
   3  11   9     7104.14     7153.92    231.95 o
   5  11   9     3605.40     3478.99    154.55 o
   7  11   9       79.48      222.05    109.51 o
   9  11   9     1611.77     1782.33    136.15 o
  11  11   9     1437.26     1498.74    142.05 o
 -14  12   9     1327.15      983.53    314.48 o
 -12  12   9      174.84      159.67    192.71 o
 -10  12   9      112.21       98.10    189.61 o
  -8  12   9     3989.73     3885.30    278.34 o
  -6  12   9     2319.70     2359.10    118.85 o
  -4  12   9     2079.20     1942.38    153.03 o
  -2  12   9     9353.68     9374.20    262.88 o
   0  12   9     2704.25     2996.83    147.22 o
   2  12   9     3116.39     2590.76    146.56 o
   4  12   9    10687.47    11061.80    322.56 o
   6  12   9       21.27      113.43    117.02 o
   8  12   9       52.22        6.56    131.05 o
  10  12   9     3590.43     3656.88    177.45 o
 -13  13   9      358.44       35.20    301.63 o
 -11  13   9      910.14      660.93    201.69 o
  -9  13   9      117.56       88.66    185.60 o
  -7  13   9     4180.56     4045.61    183.82 o
  -5  13   9     2331.31     2279.15    128.64 o
  -3  13   9     3330.57     3474.66    149.04 o
  -1  13   9       14.18      -19.36    101.60 o
   1  13   9       92.64      146.97    119.62 o
   3  13   9      873.39     1268.97    135.70 o
   5  13   9     1755.81     1923.73    154.16 o
   7  13   9     1972.91     2142.79    161.10 o
   9  13   9     2605.52     3018.58    185.34 o
 -12  14   9      264.10      521.25    219.57 o
 -10  14   9     1109.63      937.75    213.30 o
  -8  14   9       82.55      279.09    129.12 o
  -6  14   9     7386.73     7453.17    252.02 o
  -4  14   9       74.85      253.45    122.58 o
  -2  14   9     1909.29     2258.09    151.07 o
   0  14   9     1181.61     1224.12    123.89 o
   2  14   9        2.58      -46.66    134.96 o
   4  14   9      380.24      439.09    141.17 o
   6  14   9     2770.47     2679.55    180.41 o
   8  14   9     2379.38     2318.93    216.65 o
 -11  15   9      667.63      859.34    227.64 o
  -9  15   9      137.45      204.12    240.91 o
  -7  15   9      536.18      559.89    220.09 o
  -5  15   9      365.77      444.50    132.17 o
  -3  15   9     1277.23     1571.86    149.99 o
  -1  15   9      933.23     1021.74    148.49 o
   1  15   9     2991.78     3425.54    166.73 o
   3  15   9       13.39      -74.61    146.99 o
   5  15   9       83.30      263.17    158.35 o
   7  15   9      865.50      895.96    171.56 o
  -8  16   9       49.75      367.20    268.65 o
  -6  16   9     1364.23     1282.51    181.12 o
  -4  16   9      671.27     1083.97    152.46 o
  -2  16   9       48.13      343.44    152.19 o
   0  16   9       92.30       74.82    156.33 o
   2  16   9       12.93      -99.39    139.74 o
   4  16   9       66.57      441.48    168.42 o
  -5  17   9     1509.90     1561.39    202.03 o
  -3  17   9      655.51      565.77    162.59 o
  -1  17   9      207.71      216.72    170.38 o
   1  17   9      267.37      335.58    177.20 o
 -20   0  10       11.25     -100.10    167.97 o
 -18   0  10     3313.60     3471.97    404.68 o
 -16   0  10    11941.17    12236.37    515.24 o
 -14   0  10       62.00      -18.54    111.20 o
 -12   0  10       95.14      231.39     87.97 o
 -10   0  10    26874.51    30108.99    816.04 o
  -8   0  10     1927.73     2003.96     86.92 o
  -6   0  10    39553.67    46597.77   1069.83 o
  -4   0  10   119604.35   130743.88   2984.52 o
  -2   0  10     1865.93     1349.79     56.44 o
   0   0  10     1798.85     1931.28    101.92 o
   2   0  10    36403.09    36172.43    954.90 o
   4   0  10    27400.49    27562.23    733.14 o
   6   0  10     2492.01     1864.63    109.22 o
   8   0  10    37533.53    39677.33   1050.00 o
  10   0  10    17579.87    18346.33    621.84 o
  12   0  10     3802.41     3150.69    166.26 o
  14   0  10      396.50      225.13    138.86 o
  16   0  10     3594.51     4498.88    651.17 o
 -19   1  10      191.27      405.97    119.28 o
 -17   1  10     3293.28     3130.03    155.55 o
 -15   1  10      951.26      935.38    137.27 o
 -13   1  10       67.70       31.99     98.17 o
 -11   1  10      413.83      573.64     41.02 o
  -9   1  10     3947.79     4199.59     93.69 o
  -7   1  10      237.21      265.92     31.56 o
  -5   1  10    13265.07    15131.19    254.11 o
  -3   1  10     1213.68     1618.30     45.23 o
  -1   1  10    18459.47    18881.45    302.62 o
   1   1  10     2442.93     2385.44     61.28 o
   3   1  10     1839.02     2324.14     66.01 o
   5   1  10     3468.25     3867.35     97.83 o
   7   1  10     2097.15     2123.99     92.98 o
   9   1  10     5664.70     5987.02    146.55 o
  11   1  10       33.33      -23.11     70.08 o
  13   1  10      589.68      749.78     90.11 o
  15   1  10       63.18       80.43    105.32 o
 -20   2  10     2237.97     2025.24    232.58 o
 -18   2  10     1082.87      920.04    116.06 o
 -16   2  10        8.15      -60.16     92.98 o
 -14   2  10     8462.74     8908.77    235.82 o
 -12   2  10     3856.11     3795.65    116.19 o
 -10   2  10       93.86       52.21     38.33 o
  -8   2  10    38347.00    41731.03    653.05 o
  -6   2  10    20696.67    20817.50    315.08 o
  -4   2  10     1181.48     1153.53     40.96 o
  -2   2  10     7195.13     6174.27    114.42 o
   0   2  10    22223.73    20132.10    334.05 o
   2   2  10      193.53      146.92     34.98 o
   4   2  10      886.07      615.88     61.46 o
   6   2  10    14236.89    14007.40    270.81 o
   8   2  10     2077.15     2255.33    110.51 o
  10   2  10      349.10      241.75     67.34 o
  12   2  10    11810.96    12084.50    314.16 o
  14   2  10      645.55      579.71    103.17 o
  16   2  10      254.32      217.60    119.10 o
 -19   3  10     2772.69     2267.93    145.72 o
 -17   3  10     4002.70     4318.32    214.53 o
 -15   3  10     2820.64     2863.58    122.93 o
 -13   3  10     3241.43     2976.66    125.87 o
 -11   3  10     9986.67    10326.70    215.53 o
  -9   3  10       39.54       98.32     36.89 o
  -7   3  10    13992.26    15420.75    265.96 o
  -5   3  10     7110.30     6039.62    107.79 o
  -3   3  10    23299.83    23023.15    414.05 o
  -1   3  10     9204.44     9367.46    182.64 o
   1   3  10      228.18      280.02     38.02 o
   3   3  10    12479.01    11583.29    224.51 o
   5   3  10     7515.59     7552.99    227.35 o
   7   3  10      126.35      243.60     46.46 o
   9   3  10     4937.80     5108.04    156.55 o
  11   3  10      673.94      474.41     80.87 o
  13   3  10     4261.79     3813.14    152.17 o
  15   3  10     4402.28     4434.15    207.39 o
 -18   4  10       10.43      174.00    106.88 o
 -16   4  10      952.95     1000.76    114.70 o
 -14   4  10       22.45     -101.80     80.32 o
 -12   4  10      529.72      649.49     68.07 o
 -10   4  10     3814.22     3890.00    105.09 o
  -8   4  10     1975.88     1862.97     76.34 o
  -6   4  10     1152.23     1240.91     49.66 o
  -4   4  10      533.98      545.29     33.86 o
  -2   4  10      233.98      346.91     38.65 o
   0   4  10     7529.03     6720.14    132.87 o
   2   4  10     6914.25     6380.16    123.30 o
   4   4  10     4969.77     4814.61    169.99 o
   6   4  10      211.36      236.30     44.61 o
   8   4  10      746.51      814.72     69.17 o
  10   4  10      131.98      145.09     65.48 o
  12   4  10     1444.35     1518.35    100.28 o
  14   4  10      211.29       47.69    120.29 o
 -19   5  10      987.62      930.21    135.78 o
 -17   5  10      276.43       93.24    105.14 o
 -15   5  10     3644.60     3822.07    150.66 o
 -13   5  10    14397.08    14560.48    375.83 o
 -11   5  10     1135.16     1167.11     61.45 o
  -9   5  10      425.38      549.53     46.63 o
  -7   5  10    34683.44    35399.02    693.87 o
  -5   5  10     3137.46     2897.25     76.90 o
  -3   5  10      468.97      510.93     34.50 o
  -1   5  10    40086.55    37207.44    673.77 o
   1   5  10     1510.61     1236.49     61.58 o
   3   5  10     6108.06     6051.00    134.26 o
   5   5  10    15413.61    15172.02    315.60 o
   7   5  10    10981.45    11830.69    284.08 o
   9   5  10     1535.28     1371.44     80.15 o
  11   5  10     2935.27     3128.82    172.61 o
  13   5  10     3345.57     3546.86    259.03 o
  15   5  10      228.50      162.50    107.04 o
 -18   6  10       36.90      -47.98    107.32 o
 -16   6  10     1717.05     1908.39    116.52 o
 -14   6  10     1543.41     1307.05     94.09 o
 -12   6  10      414.09      376.97     67.35 o
 -10   6  10     2160.26     2148.91     82.26 o
  -8   6  10     1812.90     1884.06     83.33 o
  -6   6  10      650.99      461.23     45.11 o
  -4   6  10    12592.51    12406.73    245.08 o
  -2   6  10      766.95      790.51     38.27 o
   0   6  10     9808.85     9284.39    205.56 o
   2   6  10      117.48      187.74     36.05 o
   4   6  10      102.42       48.32     42.61 o
   6   6  10     1664.99     1823.99    165.51 o
   8   6  10     2942.85     2838.77    107.50 o
  10   6  10      709.63      749.85     80.17 o
  12   6  10     2606.62     2555.00    123.70 o
  14   6  10       61.25      111.69    104.38 o
 -17   7  10     2138.45     2415.94    255.54 o
 -15   7  10      110.30     -109.03     98.73 o
 -13   7  10      531.53      592.57    103.40 o
 -11   7  10    23464.20    24191.36    516.37 o
  -9   7  10    12977.63    13267.92    295.91 o
  -7   7  10     2454.48     2332.86    114.65 o
  -5   7  10      295.46      252.39     42.65 o
  -3   7  10     6399.75     6651.10    146.54 o
  -1   7  10       10.43       61.74     34.94 o
   1   7  10    29099.46    28086.32    503.23 o
   3   7  10    62176.09    60337.84   1718.46 o
   5   7  10     1920.78     1607.58     84.86 o
   7   7  10      694.74      734.32     71.81 o
   9   7  10     5107.86     5434.99    204.12 o
  11   7  10     4603.14     4499.29    151.68 o
  13   7  10      324.43      481.86    105.29 o
 -18   8  10      282.57      273.26    117.08 o
 -16   8  10     1410.15     1190.46    114.38 o
 -14   8  10     3044.86     3059.60    163.55 o
 -12   8  10     2101.71     2112.93    102.96 o
 -10   8  10    24345.41    24053.54    512.13 o
  -8   8  10       38.99      -93.94     47.91 o
  -6   8  10     6555.09     6455.08    146.92 o
  -4   8  10     3538.20     3248.76    101.03 o
  -2   8  10     6529.39     5809.70    134.43 o
   0   8  10     8620.53     8134.45    164.18 o
   2   8  10    37594.79    35830.79    670.71 o
   4   8  10      493.49      546.08     96.13 o
   6   8  10    10160.41    10875.58    266.54 o
   8   8  10     1828.84     1752.21     95.52 o
  10   8  10     2909.69     2765.77    168.50 o
  12   8  10       81.39      146.32    135.25 o
  14   8  10      440.42      409.07    230.46 o
 -17   9  10      123.80       41.27    104.24 o
 -15   9  10     2271.77     2316.53    191.54 o
 -13   9  10      246.53      350.84    138.05 o
 -11   9  10     3050.39     3002.90    154.91 o
  -9   9  10     6549.43     6140.90    165.84 o
  -7   9  10     5425.05     5353.94    140.20 o
  -5   9  10    10257.54    10107.97    235.02 o
  -3   9  10    12369.99    11361.09    241.92 o
  -1   9  10     3859.82     3826.83    114.44 o
   1   9  10    17023.71    15986.51    416.04 o
   3   9  10     4658.13     5018.21    160.44 o
   5   9  10      172.79      161.00     92.78 o
   7   9  10      879.53      790.67    106.87 o
   9   9  10     2185.89     2505.33    155.62 o
  11   9  10      836.09      775.38    126.00 o
  13   9  10     1250.94     1518.82    167.80 o
 -16  10  10       23.85        0.62    168.65 o
 -14  10  10     3268.23     2735.77    197.66 o
 -12  10  10       29.75      -90.73    117.64 o
 -10  10  10     7101.48     7808.71    237.12 o
  -8  10  10     3099.80     2875.46    103.10 o
  -6  10  10     2715.56     2752.54    100.46 o
  -4  10  10     3147.86     2854.89    108.07 o
  -2  10  10       10.27       79.75     63.64 o
   0  10  10     1981.65     1830.44    124.26 o
   2  10  10     5457.27     5522.58    241.22 o
   4  10  10      303.90      232.17     95.33 o
   6  10  10     7103.23     6592.79    227.86 o
   8  10  10       19.55      -58.20    129.43 o
  10  10  10      564.84      770.18    126.82 o
  12  10  10     1606.29     1417.83    170.22 o
 -15  11  10     1138.21      957.08    311.00 o
 -13  11  10     5190.58     4961.71    382.38 o
 -11  11  10      124.02      -77.26    174.84 o
  -9  11  10      142.23      136.79     83.41 o
  -7  11  10     9022.01     9517.74    321.79 o
  -5  11  10      373.94      421.26    106.13 o
  -3  11  10        1.15      218.09     91.75 o
  -1  11  10     1226.64     1260.27    128.64 o
   1  11  10       31.49     -102.50     92.93 o
   3  11  10      138.15      293.41    102.44 o
   5  11  10     5696.64     5800.25    214.10 o
   7  11  10     6838.51     7089.18    245.76 o
   9  11  10       12.09      128.93    124.85 o
  11  11  10      181.00      101.74    136.30 o
 -14  12  10      214.53      395.33    306.83 o
 -12  12  10      486.78      648.13    202.42 o
 -10  12  10      132.33      103.27    202.97 o
  -8  12  10     1503.97     1603.10    135.67 o
  -6  12  10       43.05      -23.66    112.36 o
  -4  12  10     1200.33     1228.16    124.65 o
  -2  12  10      447.08      588.71     99.27 o
   0  12  10     6033.16     5744.61    223.55 o
   2  12  10     1291.99     1683.15    135.94 o
   4  12  10      250.16      250.93    132.52 o
   6  12  10     1408.60     1469.74    134.48 o
   8  12  10       15.05      213.17    129.90 o
  10  12  10       55.60      130.88    135.97 o
 -13  13  10     1763.39     1130.96    319.69 o
 -11  13  10      404.03      363.76    200.76 o
  -9  13  10      142.47      189.05    121.77 o
  -7  13  10     2599.99     2663.44    213.34 o
  -5  13  10     4383.73     3920.96    164.95 o
  -3  13  10     2583.92     2564.33    137.21 o
  -1  13  10     1072.01      945.83    112.53 o
   1  13  10      127.97       19.82    123.77 o
   3  13  10     2415.06     2517.45    162.52 o
   5  13  10     1083.90      801.62    143.30 o
   7  13  10      171.34      327.23    164.61 o
   9  13  10     1846.10     2094.31    174.58 o
 -12  14  10     1489.84     1419.89    332.98 o
 -10  14  10       42.76      -63.50    200.85 o
  -8  14  10     3940.97     3991.60    263.36 o
  -6  14  10     6040.48     6903.40    249.60 o
  -4  14  10     2131.32     2265.44    152.32 o
  -2  14  10     3326.18     3432.31    203.91 o
   0  14  10     1821.62     2207.43    140.56 o
   2  14  10      111.52      171.37    137.69 o
   4  14  10     1599.45     1540.49    160.58 o
   6  14  10     2803.85     3299.32    198.00 o
   8  14  10      812.08      586.25    164.48 o
  -9  15  10       24.77       11.42    151.72 o
  -7  15  10       80.12        2.48    157.63 o
  -5  15  10     2445.61     2303.26    203.98 o
  -3  15  10     2964.28     2839.04    175.54 o
  -1  15  10     1574.35     1729.02    163.06 o
   1  15  10      483.93      348.01    133.12 o
   3  15  10      264.15       55.32    154.62 o
   5  15  10      740.87     1100.92    169.69 o
   7  15  10       19.01     -169.23    404.68 o
  -8  16  10      482.92      499.46    178.40 o
  -6  16  10     1314.14     1480.36    350.66 o
  -4  16  10     6068.08     6345.87    302.68 o
  -2  16  10      799.90     1158.72    164.94 o
   0  16  10      283.97      206.09    162.19 o
   2  16  10     3942.15     4781.36    204.90 o
   4  16  10      393.77      493.84    174.96 o
  -3  17  10      140.97       82.37    164.29 o
  -1  17  10        7.17      112.70    172.75 o
 -19   1  11       54.24       17.12    117.21 o
 -17   1  11       14.78      173.92    104.15 o
 -15   1  11    13855.18    13222.86    383.88 o
 -13   1  11       64.78      118.03     73.85 o
 -11   1  11    14800.86    15826.50    296.82 o
  -9   1  11     1452.39     1629.18     51.36 o
  -7   1  11       66.29      388.84     74.04 o
  -5   1  11     1812.56     1870.78     50.10 o
  -3   1  11    15281.79    16472.42    275.44 o
  -1   1  11    30360.50    32471.27    567.61 o
   1   1  11    17176.88    17532.37    336.21 o
   3   1  11     3051.59     2522.36     78.09 o
   5   1  11    15897.34    15592.99    307.46 o
   7   1  11     1522.25     1813.56     71.94 o
   9   1  11       47.04      -56.97     61.46 o
  11   1  11     9197.49     9323.37    243.55 o
  13   1  11      503.60      352.24    145.88 o
  15   1  11     1951.41     1749.29    167.25 o
 -20   2  11       84.06      121.81    140.19 o
 -18   2  11       60.96      -69.13    107.18 o
 -16   2  11     6234.22     6323.99    225.59 o
 -14   2  11    13019.52    13321.66    353.14 o
 -12   2  11      210.99      166.88     67.22 o
 -10   2  11     3298.94     3309.95     97.65 o
  -8   2  11      269.78      385.38     35.91 o
  -6   2  11     1917.67     1986.34     51.80 o
  -4   2  11      215.44      191.41     34.11 o
  -2   2  11    51760.66    51506.89    932.84 o
   0   2  11     6362.21     6138.15    120.27 o
   2   2  11     6016.03     5998.42    157.58 o
   4   2  11     7119.98     6811.67    161.29 o
   6   2  11    14944.99    14119.79    297.39 o
   8   2  11       56.99      -24.30     53.80 o
  10   2  11     9222.04     8911.31    264.51 o
  12   2  11     2257.44     2078.06    109.27 o
  14   2  11     3969.46     3915.08    186.88 o
 -19   3  11       43.27     -154.66    144.48 o
 -17   3  11     3126.95     3027.13    147.92 o
 -15   3  11        0.29      -20.81     84.93 o
 -13   3  11     5158.35     5111.69    172.99 o
 -11   3  11     9163.75     9648.24    213.68 o
  -9   3  11     3857.59     4462.05    109.48 o
  -7   3  11     1712.88     1578.04     50.98 o
  -5   3  11    16727.72    17952.47    306.23 o
  -3   3  11     4416.40     4320.60    103.13 o
  -1   3  11      282.72      295.11     51.25 o
   1   3  11     7331.65     7293.29    145.07 o
   3   3  11     5538.15     5616.07    158.71 o
   5   3  11     1715.78     1842.56     64.79 o
   7   3  11    10157.14    10473.11    293.68 o
   9   3  11     3398.05     3308.03    144.24 o
  11   3  11      127.53       62.99     79.03 o
  13   3  11      254.93      273.68     93.59 o
  15   3  11      256.68      275.20    114.69 o
 -18   4  11     3138.06     2955.30    176.30 o
 -16   4  11      871.32      886.05    105.18 o
 -14   4  11      903.79      987.74     91.44 o
 -12   4  11    20864.86    21462.16    477.41 o
 -10   4  11     5858.33     5998.91    148.53 o
  -8   4  11     7256.21     7442.75    207.92 o
  -6   4  11    14969.17    16098.45    289.93 o
  -4   4  11    21091.56    20723.07    350.93 o
  -2   4  11      360.46      374.79     74.39 o
   0   4  11     5691.79     5109.05    138.26 o
   2   4  11    49593.04    48085.00    832.00 o
   4   4  11     1753.57     1785.63     62.82 o
   6   4  11     3042.95     2876.55     87.06 o
   8   4  11    15378.75    15481.89    361.58 o
  10   4  11       95.09       15.16     69.79 o
  12   4  11       18.00       88.49     85.91 o
  14   4  11     7319.20     7462.82    247.64 o
 -19   5  11      316.06      253.42    118.96 o
 -17   5  11     1500.37     1436.04    118.95 o
 -15   5  11       72.83      -16.42     86.15 o
 -13   5  11     2291.12     2220.52    107.92 o
 -11   5  11    13565.91    13274.29    281.24 o
  -9   5  11     1292.21     1624.84     67.21 o
  -7   5  11      664.10      881.64     64.14 o
  -5   5  11     4263.90     4278.57    107.12 o
  -3   5  11     1837.50     1691.74     56.49 o
  -1   5  11     3612.56     4040.26     98.92 o
   1   5  11    16573.52    15726.40    331.06 o
   3   5  11     3802.37     3613.72     97.91 o
   5   5  11       32.37      110.65     47.60 o
   7   5  11       26.83      -62.55     63.05 o
   9   5  11      834.98      681.84     75.36 o
  11   5  11     1258.87     1190.36     98.51 o
  13   5  11     4034.07     3977.38    228.51 o
  15   5  11      582.01      677.58    131.64 o
 -18   6  11      282.44      238.29    110.45 o
 -16   6  11      218.91      409.63     92.75 o
 -14   6  11     1528.93     1660.20    100.24 o
 -12   6  11      201.68      222.52     69.16 o
 -10   6  11     2025.69     2100.96     80.18 o
  -8   6  11    23878.74    24116.79    481.26 o
  -6   6  11     1301.13     1247.97     56.02 o
  -4   6  11     1529.63     1548.44     60.83 o
  -2   6  11     2594.00     2727.57     81.97 o
   0   6  11     3219.32     3365.29    101.42 o
   2   6  11      366.24      541.28     43.46 o
   4   6  11     9351.47     9088.15    220.02 o
   6   6  11     2761.09     2578.60    104.93 o
   8   6  11     5954.21     5774.70    176.78 o
  10   6  11     1066.97      870.09     84.48 o
  12   6  11     8934.36     8937.17    367.09 o
  14   6  11       10.82       77.88    108.01 o
 -17   7  11      703.30      667.76    118.57 o
 -15   7  11      845.14      858.18    135.65 o
 -13   7  11      250.13      310.55     90.68 o
 -11   7  11     1639.12     1770.50     96.98 o
  -9   7  11     3494.79     3395.05    109.87 o
  -7   7  11     2081.38     2324.67     85.04 o
  -5   7  11     4842.95     5035.72    123.23 o
  -3   7  11       72.97      138.29     37.69 o
  -1   7  11     4851.33     4471.63    140.44 o
   1   7  11       83.46      176.46     40.04 o
   3   7  11      894.00     1020.56     65.27 o
   5   7  11    13541.24    14194.28    355.64 o
   7   7  11     5132.85     4824.52    173.85 o
   9   7  11     2883.57     2927.36    116.01 o
  11   7  11     4557.96     4359.38    165.25 o
  13   7  11       96.80      198.08    172.05 o
 -16   8  11        1.54     -141.00    178.42 o
 -14   8  11       69.24       98.43     92.88 o
 -12   8  11      601.15      637.32     93.90 o
 -10   8  11        2.52      -69.30     73.42 o
  -8   8  11      742.55      901.09     66.32 o
  -6   8  11      640.55      635.35     58.62 o
  -4   8  11     6660.78     6201.49    144.41 o
  -2   8  11        9.63      158.96     42.06 o
   0   8  11     3202.68     2788.15     82.39 o
   2   8  11       19.65       84.30     97.12 o
   4   8  11        6.79       62.48     68.99 o
   6   8  11      227.04      300.74     79.53 o
   8   8  11       53.42      185.61     79.49 o
  10   8  11       84.24        8.98    104.60 o
  12   8  11      774.53      637.20    150.96 o
 -17   9  11      652.41      756.02    156.12 o
 -15   9  11      606.81      535.42    132.75 o
 -13   9  11      216.71      199.51     95.83 o
 -11   9  11       68.37      131.99     81.90 o
  -9   9  11     9081.84     9124.51    253.03 o
  -7   9  11    10090.95    10084.66    238.44 o
  -5   9  11     2381.93     2494.01     97.82 o
  -3   9  11     1197.28     1060.88     76.23 o
  -1   9  11    20440.16    19578.18    470.94 o
   1   9  11      803.95      819.74    104.08 o
   3   9  11       74.49      241.95     98.30 o
   5   9  11     5716.72     6611.02    247.99 o
   7   9  11     2847.18     2602.79    138.25 o
   9   9  11     2710.08     2603.76    192.68 o
  11   9  11     7279.54     7370.08    526.03 o
  13   9  11      725.86      564.46    159.10 o
 -16  10  11      168.70      -32.36    174.47 o
 -14  10  11      879.99      825.83    165.59 o
 -12  10  11      384.68      375.26    126.73 o
 -10  10  11     3764.04     3740.16    150.34 o
  -8  10  11     5253.00     5068.31    221.60 o
  -6  10  11      297.10      148.59     81.20 o
  -4  10  11      227.63      173.92     70.36 o
  -2  10  11     3561.38     3460.21    214.58 o
   0  10  11     1756.51     1729.62    120.09 o
   2  10  11       27.14      204.71    104.28 o
   4  10  11     2786.08     2884.16    211.16 o
   6  10  11      558.83      492.54    111.58 o
   8  10  11     2002.91     2292.96    145.95 o
  10  10  11      608.33      562.88    187.26 o
  12  10  11     1642.28     1634.85    213.87 o
 -15  11  11      188.74       53.58    304.07 o
 -13  11  11     1113.48      782.30    290.80 o
 -11  11  11     6340.55     5871.26    304.75 o
  -9  11  11      218.68      250.47    107.65 o
  -7  11  11       28.23      169.04    107.11 o
  -5  11  11     3554.58     3511.25    167.78 o
  -3  11  11      424.24      680.34    107.74 o
  -1  11  11        6.24      136.42    120.30 o
   1  11  11     6540.31     6512.43    272.86 o
   3  11  11     5671.40     5647.25    210.34 o
   5  11  11      699.97      700.83    116.79 o
   7  11  11     2321.37     2329.74    148.00 o
   9  11  11     3263.37     3402.86    175.36 o
  11  11  11       97.23      252.11    165.45 o
 -14  12  11        8.57     -373.37    304.07 o
 -12  12  11     3599.80     2655.46    232.90 o
 -10  12  11      285.49      306.68    115.53 o
  -8  12  11     4312.43     4787.44    339.85 o
  -6  12  11     5125.84     4852.82    209.42 o
  -4  12  11    11221.89    11592.27    362.33 o
  -2  12  11      353.09       64.55    111.71 o
   0  12  11      779.45      568.34    130.63 o
   2  12  11     4878.27     4566.92    206.51 o
   4  12  11     2801.68     2843.94    164.52 o
   6  12  11        6.26      -56.29    123.31 o
   8  12  11     9911.87    10757.60    452.55 o
  10  12  11      172.09     -102.89    146.46 o
 -13  13  11      747.03      824.85    325.15 o
 -11  13  11       21.10      -80.78    199.08 o
  -9  13  11      602.72      525.70    238.95 o
  -7  13  11       19.31       47.06    106.14 o
  -5  13  11     4993.40     5650.32    214.39 o
  -3  13  11     6357.27     6162.38    243.36 o
  -1  13  11     1842.29     1737.05    143.60 o
   1  13  11      163.97      524.86    133.17 o
   3  13  11       58.08      -10.31    133.64 o
   5  13  11       60.33       13.69    140.82 o
   7  13  11     3421.72     3696.46    206.03 o
   9  13  11     1269.70     1406.07    173.18 o
 -12  14  11      529.76      404.68    463.55 o
 -10  14  11      190.58        3.63    213.30 o
  -8  14  11      144.33      412.89    140.87 o
  -6  14  11        5.67      191.57    115.93 o
  -4  14  11      247.43      148.03    131.66 o
  -2  14  11     5777.37     5277.29    201.04 o
   0  14  11      367.43      383.75    140.87 o
   2  14  11     2167.85     2233.03    168.66 o
   4  14  11      550.49      399.75    153.73 o
   6  14  11      541.99      577.19    161.70 o
  -9  15  11      208.52      513.17    161.79 o
  -7  15  11      398.15      510.29    168.62 o
  -5  15  11       49.65      -73.91    137.22 o
  -3  15  11      467.20      387.69    150.77 o
  -1  15  11     2605.70     3255.99    170.12 o
   1  15  11       59.86      100.54    154.68 o
   3  15  11       38.91      176.72    159.81 o
   5  15  11      719.65      939.65    174.83 o
  -6  16  11        0.15      143.65    181.55 o
  -4  16  11      820.40     1334.70    166.08 o
  -2  16  11     2477.83     2625.01    191.37 o
   0  16  11      179.63      208.12    148.05 o
   2  16  11      434.47      359.99    155.11 o
 -20   0  12       30.19       14.72    198.66 o
 -18   0  12      907.49      763.83    364.22 o
 -16   0  12     1312.78     1556.39    305.35 o
 -14   0  12    17477.23    19646.56    767.27 o
 -12   0  12    79392.22    86109.25   2679.66 o
 -10   0  12     4865.33     5429.51    164.33 o
  -8   0  12     2376.99     2686.31    118.30 o
  -6   0  12    87514.23    93454.47   1810.88 o
  -4   0  12      200.66        5.52    183.95 o
  -2   0  12       12.59      -42.91     41.19 o
   0   0  12    33344.29    34054.51    901.21 o
   2   0  12     4034.02     4241.86    156.73 o
   4   0  12     5802.17     5667.10    196.06 o
   6   0  12    25754.68    25937.32    700.64 o
   8   0  12    14235.13    14033.31    579.86 o
  10   0  12      133.50      -11.88    125.93 o
  12   0  12     2950.30     3012.00    175.90 o
  14   0  12     6393.04     6417.28    805.69 o
 -19   1  12      153.48      247.48    122.78 o
 -17   1  12      314.96      380.58    109.39 o
 -15   1  12      796.51      665.03    120.01 o
 -13   1  12     3517.63     3590.27    140.16 o
 -11   1  12     1126.48     1187.10     68.99 o
  -9   1  12     9113.06     9291.35    169.81 o
  -7   1  12     2097.73     2253.02     60.10 o
  -5   1  12     3813.34     4194.83     94.76 o
  -3   1  12     1845.22     2109.17     89.67 o
  -1   1  12     1840.56     2267.59     77.81 o
   1   1  12       73.31      122.07     42.30 o
   3   1  12      519.81      485.15     49.06 o
   5   1  12       11.06       13.41     49.81 o
   7   1  12     4771.34     4625.31    125.08 o
   9   1  12      207.35       83.85     67.14 o
  11   1  12        3.63      -26.46     88.40 o
  13   1  12      321.44      355.76     96.72 o
  15   1  12       23.76      102.38    117.45 o
 -18   2  12      331.54      232.82    115.08 o
 -16   2  12     4764.96     4939.97    193.26 o
 -14   2  12      166.36      271.88     85.66 o
 -12   2  12      544.30      398.41     76.73 o
 -10   2  12     2819.10     3090.51     77.78 o
  -8   2  12    17494.89    18983.24    318.59 o
  -6   2  12       27.92       -8.91     30.04 o
  -4   2  12    17415.07    18709.44    348.61 o
  -2   2  12    55689.54    58447.67   1009.52 o
   0   2  12     5245.04     5551.45    128.27 o
   2   2  12     4408.23     4250.92    109.26 o
   4   2  12    33989.11    33040.41    653.53 o
   6   2  12      717.91      895.28     75.82 o
   8   2  12       69.16      -70.30     65.66 o
  10   2  12    11345.62    11847.39    312.77 o
  12   2  12      165.93      264.18     87.93 o
  14   2  12      302.83      199.81    110.07 o
 -19   3  12       33.91       35.46    119.88 o
 -17   3  12        3.07      -76.33    105.11 o
 -15   3  12      189.41      146.29     94.78 o
 -13   3  12     1876.57     2202.85    150.55 o
 -11   3  12      314.35      385.98     67.87 o
  -9   3  12    14545.66    14837.87    277.38 o
  -7   3  12      412.11      543.51     43.36 o
  -5   3  12    14069.74    14730.44    267.17 o
  -3   3  12     2243.34     2339.17     83.56 o
  -1   3  12     2856.38     2667.11     80.48 o
   1   3  12     7137.39     7315.68    161.38 o
   3   3  12    11419.23    11153.59    240.25 o
   5   3  12     5006.61     4681.99    141.32 o
   7   3  12    18031.73    18544.59    472.59 o
   9   3  12        7.87      -83.88     83.91 o
  11   3  12     1258.46      995.09     97.46 o
  13   3  12     1105.93     1312.84    118.04 o
  15   3  12      346.62      346.59    121.94 o
 -18   4  12       23.92      -75.57    110.89 o
 -16   4  12      282.25      214.26     99.91 o
 -14   4  12      349.27      200.21     86.13 o
 -12   4  12      515.48      566.94     79.51 o
 -10   4  12      351.19      308.02     54.63 o
  -8   4  12     1624.71     1491.22     60.75 o
  -6   4  12      105.39      127.18     36.64 o
  -4   4  12      178.56      187.65     36.63 o
  -2   4  12     1039.99     1074.23     48.51 o
   0   4  12     8412.11     8510.79    208.71 o
   2   4  12     8456.44     8153.83    186.51 o
   4   4  12     3878.91     3933.83    115.16 o
   6   4  12       21.79      -23.88     53.09 o
   8   4  12      153.85       55.62     93.30 o
  10   4  12      377.69      382.08     86.26 o
  12   4  12        9.28      142.80     95.16 o
  14   4  12     2777.25     2983.58    185.78 o
 -19   5  12      489.97      625.63    126.72 o
 -17   5  12      482.93      631.77    113.16 o
 -15   5  12     4962.75     5153.13    185.50 o
 -13   5  12      129.06      149.14     80.37 o
 -11   5  12        2.58      -48.07     76.78 o
  -9   5  12    19154.79    19826.04    425.61 o
  -7   5  12        4.02       54.83     45.04 o
  -5   5  12      219.93      240.54     32.83 o
  -3   5  12    39751.38    36988.40    672.57 o
  -1   5  12     4235.63     3832.18     98.60 o
   1   5  12    10146.91    10247.31    214.69 o
   3   5  12    16562.88    16463.21    315.63 o
   5   5  12     4666.45     4939.38    133.98 o
   7   5  12     1132.00      940.20     79.32 o
   9   5  12     6075.12     6144.10    227.09 o
  11   5  12     2534.39     2970.12    140.58 o
  13   5  12     1728.44     1610.70    125.74 o
 -18   6  12       32.28      -35.46    110.45 o
 -16   6  12       22.60      -47.42     97.35 o
 -14   6  12      308.97      199.75     86.20 o
 -12   6  12      673.50      665.12     91.94 o
 -10   6  12     1684.49     1590.37     90.59 o
  -8   6  12     2263.52     2144.55     89.31 o
  -6   6  12     1084.60      925.82     51.50 o
  -4   6  12       16.59        6.06     54.10 o
  -2   6  12     1707.10     1810.14     62.26 o
   0   6  12     8899.33     7888.97    201.18 o
   2   6  12       18.39      -27.84     49.26 o
   4   6  12    11611.69    11638.31    267.93 o
   6   6  12     1243.48     1201.76     83.58 o
   8   6  12       13.71       66.95     76.70 o
  10   6  12      616.39      634.17     84.99 o
  12   6  12      105.49      118.29    102.45 o
  14   6  12       61.94       77.86    155.17 o
 -17   7  12      705.01      844.05    188.54 o
 -15   7  12      293.99      286.50     91.41 o
 -13   7  12     3731.35     3928.27    172.26 o
 -11   7  12    10904.85    11326.54    300.20 o
  -9   7  12     2077.57     2029.31     82.17 o
  -7   7  12    19839.62    19424.88    418.07 o
  -5   7  12     6847.03     6564.30    152.08 o
  -3   7  12     3508.88     3737.28    102.91 o
  -1   7  12     2091.24     2022.96     80.54 o
   1   7  12    12847.88    12798.13    291.53 o
   3   7  12    13749.71    13351.93    325.22 o
   5   7  12     9493.68     9688.76    265.91 o
   7   7  12    10470.73    10608.28    271.85 o
   9   7  12       11.83     -132.68     88.39 o
  11   7  12       47.54      -70.71    195.41 o
  13   7  12     4069.70     4363.98    402.51 o
 -16   8  12     1158.38     1090.02    120.84 o
 -14   8  12     1432.14     1711.90    128.85 o
 -12   8  12     3489.93     3362.37    138.53 o
 -10   8  12       22.49       -0.19     79.41 o
  -8   8  12       15.48       68.97     76.82 o
  -6   8  12    14880.63    13840.30    310.34 o
  -4   8  12     1324.03     1260.86     64.45 o
  -2   8  12     9259.52     9225.39    246.98 o
   0   8  12     7571.45     7289.25    280.09 o
   2   8  12     2892.14     2922.25    117.22 o
   4   8  12      771.40      660.22    108.57 o
   6   8  12     5238.77     5108.74    208.72 o
   8   8  12     1054.97      750.28    115.73 o
  10   8  12     6514.86     6719.69    463.00 o
  12   8  12      142.06      263.60    150.13 o
 -17   9  12       77.35        5.30    112.41 o
 -15   9  12       60.26        8.47    104.32 o
 -13   9  12      562.36      777.30    102.33 o
 -11   9  12     5653.04     5772.69    252.79 o
  -9   9  12     2733.66     3012.02    133.01 o
  -7   9  12     5954.13     5534.48    179.76 o
  -5   9  12    13596.04    13134.29    302.53 o
  -3   9  12      732.13      868.50     89.21 o
  -1   9  12     2909.84     2831.42    114.61 o
   1   9  12     2615.45     2697.29    141.01 o
   3   9  12     1728.69     1686.43    125.89 o
   5   9  12     8225.66     8241.37    289.74 o
   7   9  12     1454.62     2042.74    134.74 o
   9   9  12      368.07      366.53    122.84 o
  11   9  12      353.57      343.04    156.64 o
 -16  10  12      846.55      544.19    145.75 o
 -14  10  12      509.32      378.28    106.30 o
 -12  10  12       44.02        4.15     97.84 o
 -10  10  12     1757.46     1513.25    103.32 o
  -8  10  12      858.06      706.60    109.70 o
  -6  10  12     2510.58     2813.95    132.67 o
  -4  10  12     1154.61      963.68    105.93 o
  -2  10  12     1518.98     1397.11    131.73 o
   0  10  12     4207.10     4291.45    185.86 o
   2  10  12     2701.14     3016.80    193.29 o
   4  10  12     6047.55     5341.74    219.45 o
   6  10  12       38.58       44.13    113.80 o
   8  10  12      422.54      452.44    125.71 o
  10  10  12     3166.70     2865.20    226.18 o
 -15  11  12     2988.09     2160.77    348.47 o
 -13  11  12     1619.88     1829.93    149.32 o
 -11  11  12       10.31      -20.37    121.07 o
  -9  11  12     2674.94     2808.32    286.05 o
  -7  11  12       50.64       31.45    114.27 o
  -5  11  12      407.43      309.33    117.40 o
  -3  11  12    12177.89    12323.44    407.82 o
  -1  11  12       93.19      156.32    123.46 o
   1  11  12     4063.56     3925.97    314.90 o
   3  11  12     2499.50     2547.45    141.57 o
   5  11  12     2334.50     2345.50    147.21 o
   7  11  12       38.94       61.80    125.86 o
   9  11  12     4168.18     4469.56    203.81 o
 -14  12  12      326.53      -40.44    441.47 o
 -12  12  12       94.43     -309.30    286.01 o
 -10  12  12     1022.52      993.03    132.36 o
  -8  12  12      903.33     1186.32    135.41 o
  -6  12  12        0.10      159.16    126.65 o
  -4  12  12      172.84      422.07    127.02 o
  -2  12  12      229.49      363.01    137.04 o
   0  12  12      206.18      593.47    142.40 o
   2  12  12     1053.25     1289.59    138.84 o
   4  12  12     2080.39     2253.88    160.34 o
   6  12  12       97.50      304.31    139.79 o
   8  12  12       73.60      132.31    148.44 o
 -13  13  12      386.20      544.66    319.69 o
 -11  13  12      216.42      295.16    133.81 o
  -9  13  12     1154.15     1027.16    157.18 o
  -7  13  12      989.62      993.97    142.36 o
  -5  13  12     2776.89     2860.32    223.02 o
  -3  13  12     2521.07     2611.31    168.86 o
  -1  13  12      450.45      334.34    130.52 o
   1  13  12     4374.44     4487.13    208.22 o
   3  13  12     1764.29     1595.18    156.91 o
   5  13  12      639.55      521.14    151.93 o
   7  13  12     1248.98     1165.91    169.19 o
 -10  14  12      825.85     1065.60    149.91 o
  -8  14  12      841.67     1180.61    153.93 o
  -6  14  12      413.99      411.59    148.81 o
  -4  14  12     4336.79     5319.32    420.43 o
  -2  14  12     5509.66     7019.43    249.21 o
   0  14  12      692.01      646.26    149.46 o
   2  14  12      144.24      117.10    146.00 o
   4  14  12     2181.88     2572.57    186.82 o
   6  14  12       30.82      -82.07    163.05 o
  -9  15  12     1163.08     1028.54    225.83 o
  -7  15  12      231.60      327.58    200.27 o
  -5  15  12     2786.68     2683.12    176.11 o
  -3  15  12       86.51      184.70    151.23 o
  -1  15  12      430.40      130.89    138.64 o
   1  15  12       48.83      -69.23    157.06 o
   3  15  12     1010.58     1102.00    205.54 o
  -6  16  12     4520.27     5131.98    576.61 o
  -4  16  12     1375.42     1641.32    172.60 o
  -2  16  12      128.00       54.82    168.10 o
   0  16  12     1588.28     1794.89    168.28 o
 -19   1  13      573.32      769.16    130.53 o
 -17   1  13      358.47      362.87    118.56 o
 -15   1  13     2021.64     1984.44    122.35 o
 -13   1  13     1068.84      951.94     89.13 o
 -11   1  13     4290.90     4720.99    151.17 o
  -9   1  13     8219.12     8226.67    149.14 o
  -7   1  13    14831.19    15724.55    268.55 o
  -5   1  13     4790.22     5112.53    111.52 o
  -3   1  13    23884.56    23618.36    419.76 o
  -1   1  13     5373.49     6002.57    139.97 o
   1   1  13     1080.44     1106.87     62.87 o
   3   1  13     5501.68     4966.69    142.18 o
   5   1  13     3822.21     3813.20    111.60 o
   7   1  13     3016.49     2907.62     98.60 o
   9   1  13    14427.94    14073.43    400.35 o
  11   1  13     1144.25     1129.11    102.85 o
  13   1  13     1802.42     2052.64    199.60 o
 -18   2  13      933.45      869.70    121.63 o
 -16   2  13     5325.70     4835.49    193.15 o
 -14   2  13      572.40      655.02     91.81 o
 -12   2  13        4.70      -88.20     75.83 o
 -10   2  13     6790.26     7042.83    178.02 o
  -8   2  13     5994.16     6993.02    144.11 o
  -6   2  13      167.28      115.17     36.53 o
  -4   2  13    36578.64    37145.64    675.04 o
  -2   2  13     9950.36    10125.73    200.94 o
   0   2  13      649.58      604.44     51.76 o
   2   2  13     8871.23     9295.63    198.13 o
   4   2  13      164.75       78.29     51.11 o
   6   2  13       82.14      -22.97     55.51 o
   8   2  13     4302.53     4051.12    135.96 o
  10   2  13     9147.17     9281.05    264.58 o
  12   2  13      253.66      304.68     98.23 o
  14   2  13       12.21       -4.23    115.01 o
 -19   3  13     1825.37     1815.55    145.92 o
 -17   3  13      160.88      131.14    107.70 o
 -15   3  13     2580.36     2542.86    133.17 o
 -13   3  13     4522.00     4961.20    173.06 o
 -11   3  13       75.63      151.61     67.77 o
  -9   3  13     1487.70     1453.30     66.03 o
  -7   3  13     1641.40     2015.47     59.41 o
  -5   3  13      505.40      526.32     92.17 o
  -3   3  13     4926.59     5011.86    111.80 o
  -1   3  13    22590.17    22672.43    401.08 o
   1   3  13     4025.66     4125.00    115.09 o
   3   3  13      225.12      402.99    114.91 o
   5   3  13     1032.92     1019.33     72.29 o
   7   3  13     4945.10     4613.91    225.40 o
   9   3  13       21.62      -16.44     76.53 o
  11   3  13      843.19      940.25     97.84 o
  13   3  13     2352.39     2304.76    198.49 o
 -18   4  13      740.24      548.06    120.01 o
 -16   4  13      724.25      881.83    112.35 o
 -14   4  13     6913.85     6675.86    218.16 o
 -12   4  13     1319.95     1339.24     99.32 o
 -10   4  13      218.68      284.67     74.22 o
  -8   4  13    13070.60    14055.42    294.03 o
  -6   4  13    23314.80    23865.66    396.15 o
  -4   4  13     3636.13     3929.84    100.98 o
  -2   4  13    14592.64    14954.38    288.92 o
   0   4  13    18363.24    17414.25    362.92 o
   2   4  13     1247.12     1323.72     66.47 o
   4   4  13      604.10      551.16     60.81 o
   6   4  13     8322.93     8621.35    227.32 o
   8   4  13      310.02      210.15    114.62 o
  10   4  13      920.43      806.02    102.03 o
  12   4  13     8628.08     8830.71    471.76 o
  14   4  13     3666.50     3729.63    223.43 o
 -17   5  13      975.89      980.68    118.27 o
 -15   5  13      581.28      575.68     97.82 o
 -13   5  13      190.57      173.71     86.42 o
 -11   5  13     1631.11     1522.07     93.34 o
  -9   5  13     6609.39     7071.24    206.63 o
  -7   5  13    16297.93    16053.85    314.75 o
  -5   5  13     2262.40     2326.13     70.07 o
  -3   5  13      431.86      526.94     56.82 o
  -1   5  13      597.98      575.58     48.38 o
   1   5  13      481.99      684.53     87.58 o
   3   5  13     1629.35     1694.99     75.56 o
   5   5  13     6106.18     6323.68    268.18 o
   7   5  13      516.65      395.30     76.50 o
   9   5  13      104.95      178.97     82.13 o
  11   5  13     1091.69     1225.68    113.02 o
  13   5  13     4130.87     4377.28    275.85 o
 -18   6  13     3215.07     2920.15    155.85 o
 -16   6  13     2847.35     2739.22    141.32 o
 -14   6  13     2405.79     2509.32    145.66 o
 -12   6  13        9.91      126.03     90.90 o
 -10   6  13     9019.02     9354.40    257.54 o
  -8   6  13     2230.82     2244.20    102.21 o
  -6   6  13       30.63      125.71     50.75 o
  -4   6  13    12319.17    11994.71    246.69 o
  -2   6  13       30.22      114.70    114.83 o
   0   6  13    10173.50    10060.24    222.83 o
   2   6  13    10378.96    10546.43    247.01 o
   4   6  13     8540.06     8973.25    249.47 o
   6   6  13     2458.16     2512.24    108.85 o
   8   6  13     1049.54      987.24     90.53 o
  10   6  13     2152.52     2090.16    119.63 o
  12   6  13      250.69       96.80    144.08 o
 -17   7  13     1345.11     1285.87    138.87 o
 -15   7  13       50.60       12.10    105.28 o
 -13   7  13     6270.93     6396.32    230.71 o
 -11   7  13     1294.69     1407.31     98.10 o
  -9   7  13     1284.99     1327.98     91.17 o
  -7   7  13     2217.87     2388.94    130.00 o
  -5   7  13     4955.28     5196.08    137.76 o
  -3   7  13    12722.97    12762.76    287.63 o
  -1   7  13     3151.31     3191.94    158.50 o
   1   7  13      151.20      346.39     60.41 o
   3   7  13     6503.24     6559.51    196.58 o
   5   7  13     2023.21     2347.24    111.07 o
   7   7  13     1363.89     1616.63     99.96 o
   9   7  13     2289.41     2151.71    128.22 o
  11   7  13       39.38      150.74    143.06 o
  13   7  13      393.96      560.45    177.19 o
 -16   8  13      111.57      206.50    137.00 o
 -14   8  13      839.72     1087.59    115.35 o
 -12   8  13        9.26      -32.44     95.07 o
 -10   8  13      175.45      316.15     83.95 o
  -8   8  13      481.08      582.71     86.45 o
  -6   8  13        8.31      -85.59     69.79 o
  -4   8  13      397.28      696.54    218.53 o
  -2   8  13      343.34      455.69     93.49 o
   0   8  13     1361.53     1376.05     87.23 o
   2   8  13      889.70      959.44    111.62 o
   4   8  13      154.80      303.70    110.21 o
   6   8  13      548.10      287.03    116.71 o
   8   8  13      265.75      287.18    115.61 o
  10   8  13        8.11      151.23    125.98 o
  12   8  13      105.10       -8.11    155.77 o
 -15   9  13      108.31     -164.57    110.00 o
 -13   9  13     3802.87     3575.33    169.98 o
 -11   9  13     3299.95     3557.69    151.14 o
  -9   9  13     7338.65     7561.91    228.98 o
  -7   9  13      691.50      678.58     87.61 o
  -5   9  13     6016.61     6154.44    177.60 o
  -3   9  13     2253.88     2280.66    112.18 o
  -1   9  13     7401.08     7018.77    256.82 o
   1   9  13     1557.88     1439.45    123.39 o
   3   9  13    11941.79    11660.52    590.48 o
   5   9  13      188.85      280.93    121.91 o
   7   9  13     1253.16     1256.68    128.33 o
   9   9  13     1574.77     1638.32    215.84 o
  11   9  13       43.38      -21.27    161.36 o
 -14  10  13        7.33     -171.58    106.02 o
 -12  10  13       50.24     -105.14    113.64 o
 -10  10  13     7892.50     7912.61    241.85 o
  -8  10  13     1296.07     1235.45    102.42 o
  -6  10  13      230.61      245.75     90.06 o
  -4  10  13      517.05      675.82    179.48 o
  -2  10  13     2410.06     2229.42    152.93 o
   0  10  13       70.98      111.25    166.28 o
   2  10  13     3081.35     2905.62    176.51 o
   4  10  13     8511.46     8127.77    293.57 o
   6  10  13      627.27      770.72    125.76 o
   8  10  13       55.49       -2.14    126.76 o
  10  10  13        8.84       -5.64    137.45 o
 -15  11  13      860.69      748.53    165.55 o
 -13  11  13     1804.57     1971.86    164.16 o
 -11  11  13      340.64      383.99    189.04 o
  -9  11  13     1133.99     1107.37    133.06 o
  -7  11  13     5485.91     5410.24    269.75 o
  -5  11  13      625.44      454.12    122.54 o
  -3  11  13       21.38      280.80    131.71 o
  -1  11  13     8419.46     8403.77    328.74 o
   1  11  13     1678.34     1624.03    155.97 o
   3  11  13       58.23      120.44    163.66 o
   5  11  13     2605.34     2121.70    147.20 o
   7  11  13      102.06      108.65    134.48 o
   9  11  13      100.35      174.79    142.37 o
 -12  12  13     1653.97     1817.08    165.16 o
 -10  12  13     2027.26     2273.19    156.54 o
  -8  12  13      529.13      412.38    131.50 o
  -6  12  13     2764.54     2922.93    169.63 o
  -4  12  13       29.04      -61.00    122.67 o
  -2  12  13     3018.65     3061.30    336.55 o
   0  12  13     6512.62     6460.87    461.46 o
   2  12  13     1611.28     1765.54    201.78 o
   4  12  13       38.31     -121.43    136.49 o
   6  12  13     2801.59     2758.63    182.15 o
   8  12  13      579.32      816.12    162.67 o
 -11  13  13      308.93      346.94    137.78 o
  -9  13  13       32.99        8.92    135.57 o
  -7  13  13       98.55       16.42    138.13 o
  -5  13  13      531.60      920.98    149.04 o
  -3  13  13     3929.04     3787.69    196.47 o
  -1  13  13     3596.52     4064.91    232.58 o
   1  13  13      349.84      329.65    138.42 o
   3  13  13      186.13      290.42    148.41 o
   5  13  13      292.55      372.45    158.11 o
   7  13  13       11.90      297.27    164.98 o
 -10  14  13     1217.38     1153.35    158.10 o
  -8  14  13      787.41      807.19    156.07 o
  -6  14  13     1650.26     1829.52    192.23 o
  -4  14  13     5414.92     5548.82    439.95 o
  -2  14  13     1819.04     1691.66    146.69 o
   0  14  13       39.81       45.46    150.22 o
   2  14  13     1263.90     1109.47    163.80 o
   4  14  13      380.81      580.36    167.49 o
  -7  15  13     1014.75      965.77    188.33 o
  -5  15  13      164.77      -60.04    148.89 o
  -3  15  13     2188.61     2169.80    180.86 o
  -1  15  13      249.31      514.70    145.36 o
   1  15  13      204.07       97.42    167.09 o
   3  15  13      994.62     1392.62    183.43 o
  -4  16  13      544.01      706.36    529.77 o
  -2  16  13      275.32      272.49    281.86 o
 -18   0  14     1500.22     1197.52    294.32 o
 -16   0  14     2486.25     2346.90    224.42 o
 -14   0  14    32460.35    33941.47   1283.17 o
 -12   0  14     1865.67     2142.67    142.84 o
 -10   0  14    30407.19    34392.41   1087.93 o
  -8   0  14     2854.43     3188.45    137.84 o
  -6   0  14       95.95      116.31    113.64 o
  -4   0  14      466.84      830.19     90.48 o
  -2   0  14    35749.66    36461.77    970.55 o
   0   0  14    32261.81    34324.00    916.26 o
   2   0  14     1506.13     1504.04     96.40 o
   4   0  14     8096.08     9154.05    286.20 o
   6   0  14    10674.04    11668.92    351.62 o
   8   0  14     1107.83      627.82    126.76 o
  10   0  14     5452.11     5779.70    271.78 o
  12   0  14     8293.45     7923.98    978.60 o
  14   0  14       49.03      220.27    301.67 o
 -19   1  14        2.38     -226.43    122.23 o
 -17   1  14     1160.10     1266.58    124.02 o
 -15   1  14     3462.58     3166.93    161.43 o
 -13   1  14     3198.04     3200.35    135.57 o
 -11   1  14     3481.84     3568.40    129.03 o
  -9   1  14     8196.65     8823.57    169.33 o
  -7   1  14      300.39      235.83     37.51 o
  -5   1  14     1389.26     1683.88    191.40 o
  -3   1  14       89.58      128.40     83.31 o
  -1   1  14     9132.87     9409.94    200.88 o
   1   1  14      227.66      221.53     54.02 o
   3   1  14      213.36      218.33     57.24 o
   5   1  14     1352.57     1348.59     74.39 o
   7   1  14        1.71      -77.42     61.47 o
   9   1  14        4.87       32.68     86.94 o
  11   1  14     2396.28     2191.17    135.58 o
  13   1  14      136.41     -116.00    110.36 o
 -18   2  14     3272.88     3626.16    174.68 o
 -16   2  14       26.06      -88.67    104.65 o
 -14   2  14      131.62       48.55    107.26 o
 -12   2  14     4217.36     4589.80    169.87 o
 -10   2  14     8376.66     8792.64    210.07 o
  -8   2  14       47.58       43.31     44.66 o
  -6   2  14     3792.84     4243.45    141.73 o
  -4   2  14    11268.94    11559.47    228.45 o
  -2   2  14       70.57      141.64     64.10 o
   0   2  14     3055.85     2987.76     94.69 o
   2   2  14    28690.32    29318.86    555.77 o
   4   2  14      642.38      569.80     60.39 o
   6   2  14     1342.89     1309.74     73.87 o
   8   2  14     9360.59     9618.51    241.59 o
  10   2  14       20.65       -0.96    104.20 o
  12   2  14      362.95      150.24    116.68 o
 -19   3  14     1115.12      934.74    134.62 o
 -17   3  14     2565.63     2468.34    145.50 o
 -15   3  14     3796.51     4052.51    175.65 o
 -13   3  14     1931.09     1921.99    113.47 o
 -11   3  14     3284.00     3079.99    129.26 o
  -9   3  14      114.98      313.22    131.70 o
  -7   3  14     3428.48     3344.97     86.65 o
  -5   3  14     7792.92     7396.26    158.50 o
  -3   3  14     2345.70     2593.49     80.51 o
  -1   3  14    17492.16    17952.96    349.58 o
   1   3  14    10553.85    11010.20    228.69 o
   3   3  14     9439.04     9656.84    210.58 o
   5   3  14     2350.22     2499.42    116.85 o
   7   3  14     4330.75     4049.24    144.48 o
   9   3  14      195.15       27.48     87.23 o
  11   3  14     9429.38    10391.09    421.06 o
  13   3  14        0.29       43.60    110.20 o
 -18   4  14      388.23      448.74    120.60 o
 -16   4  14        9.36     -122.35    104.00 o
 -14   4  14      442.08      412.21     95.46 o
 -12   4  14      142.52      110.88     83.59 o
 -10   4  14     1954.10     2115.14    102.43 o
  -8   4  14     8380.58     8364.84    202.22 o
  -6   4  14     2344.10     2514.34    117.48 o
  -4   4  14      124.50      282.32     45.95 o
  -2   4  14     1618.73     1615.29     86.31 o
   0   4  14      778.83      817.97     96.52 o
   2   4  14      127.63      196.33     86.39 o
   4   4  14     7035.78     6804.38    171.79 o
   6   4  14      177.05      106.05     75.53 o
   8   4  14       16.61     -104.38     80.47 o
  10   4  14     2488.40     2225.53    130.67 o
  12   4  14       11.01      104.35    108.29 o
 -17   5  14     2213.41     2271.49    163.55 o
 -15   5  14      125.13      167.10     96.82 o
 -13   5  14     1551.39     1914.14    163.24 o
 -11   5  14    12720.97    12780.13    375.03 o
  -9   5  14       60.76      162.78     77.74 o
  -7   5  14     1767.02     1678.92     74.58 o
  -5   5  14    16524.05    16425.13    313.37 o
  -3   5  14     1765.53     1938.09     64.35 o
  -1   5  14     3810.58     3279.19     99.63 o
   1   5  14    14057.09    14979.83    335.46 o
   3   5  14      932.02     1077.78     69.44 o
   5   5  14     3584.17     3294.01    127.30 o
   7   5  14     2729.92     3047.84    125.50 o
   9   5  14    11179.77    12048.22    309.20 o
  11   5  14      438.88      308.02    103.46 o
  13   5  14       49.33      160.85    155.23 o
 -18   6  14     2403.88     2254.61    204.80 o
 -16   6  14       26.32        4.17    108.52 o
 -14   6  14      890.29      997.78    114.64 o
 -12   6  14      631.79      608.93    103.32 o
 -10   6  14     4055.05     3711.22    143.52 o
  -8   6  14      137.38       62.66     77.83 o
  -6   6  14      749.54      729.48     69.03 o
  -4   6  14     4030.60     3665.36    135.28 o
  -2   6  14     4637.45     4783.75    139.87 o
   0   6  14      153.40      149.02     59.51 o
   2   6  14     3005.21     2835.43    104.60 o
   4   6  14      981.42     1025.00     87.73 o
   6   6  14      175.67      199.49     81.36 o
   8   6  14     1851.30     1815.62    114.90 o
  10   6  14       22.77     -153.89    228.52 o
  12   6  14      751.40      892.01    163.60 o
 -17   7  14      818.50      922.75    245.56 o
 -15   7  14     2316.21     2397.70    146.28 o
 -13   7  14       33.24      145.20    103.95 o
 -11   7  14       24.16       25.76     87.05 o
  -9   7  14     8213.02     8318.64    241.35 o
  -7   7  14     7599.16     7791.80    226.67 o
  -5   7  14      792.27      838.42     76.72 o
  -3   7  14     6383.16     6394.99    241.24 o
  -1   7  14    14660.40    14595.94    367.62 o
   1   7  14     4448.03     4348.65    153.84 o
   3   7  14     1952.57     2154.81    134.19 o
   5   7  14    13265.44    14804.25    441.23 o
   7   7  14      908.01     1038.15    121.21 o
   9   7  14      615.37      539.69    123.61 o
  11   7  14     1125.79     1019.86    163.08 o
 -16   8  14      632.36      558.81    138.06 o
 -14   8  14      889.56      758.44    137.17 o
 -12   8  14     2011.13     2136.60    166.49 o
 -10   8  14       31.73       38.88     89.39 o
  -8   8  14    12685.19    12351.37    325.78 o
  -6   8  14      208.88      178.90     75.86 o
  -4   8  14     3849.27     3768.89    217.71 o
  -2   8  14     3630.02     3431.86    134.76 o
   0   8  14     1223.39     1185.58    114.86 o
   2   8  14     3028.75     3087.25    155.11 o
   4   8  14    12694.76    11918.69    373.34 o
   6   8  14     6026.59     5584.59    229.09 o
   8   8  14     3179.75     3518.57    189.69 o
  10   8  14        9.19       -3.69    151.41 o
 -15   9  14      414.74      403.21    118.26 o
 -13   9  14      101.86       70.34    109.67 o
 -11   9  14     1936.85     2165.35    120.24 o
  -9   9  14     5818.13     5603.42    186.59 o
  -7   9  14     2800.08     2868.79    126.61 o
  -5   9  14     1717.19     1806.37     96.67 o
  -3   9  14      751.25      727.90     90.25 o
  -1   9  14     1258.73     1477.31    123.69 o
   1   9  14     1202.57      974.12    122.39 o
   3   9  14     2653.21     2724.36    203.40 o
   5   9  14     5747.92     5761.96    245.54 o
   7   9  14     1131.85     1298.78    135.43 o
   9   9  14      966.52      921.21    141.12 o
  11   9  14      423.78      507.47    181.43 o
 -14  10  14      594.23      890.96    327.93 o
 -12  10  14     4998.22     4460.41    199.54 o
 -10  10  14     1819.59     1723.60    115.57 o
  -8  10  14     1944.70     2185.77    131.11 o
  -6  10  14       25.10       -9.30    116.69 o
  -4  10  14     6464.12     5868.95    254.50 o
  -2  10  14     1122.30     1092.45    139.77 o
   0  10  14       60.51     -109.78    145.82 o
   2  10  14     3146.41     2858.06    199.66 o
   4  10  14     3876.95     3720.59    185.52 o
   6  10  14      942.42     1281.16    137.88 o
   8  10  14     4811.46     4598.15    226.57 o
  10  10  14       22.25      166.87    169.82 o
 -13  11  14     2923.22     2892.73    503.19 o
 -11  11  14     5168.66     5333.29    388.20 o
  -9  11  14      166.85      111.54    128.26 o
  -7  11  14     1348.30     1331.25    141.09 o
  -5  11  14      454.48      510.12    121.92 o
  -3  11  14     2464.39     2542.86    221.28 o
  -1  11  14       27.10      -92.93    151.52 o
   1  11  14     3861.98     3936.08    367.57 o
   3  11  14      154.76      159.15    236.50 o
   5  11  14     3519.70     3796.29    194.28 o
   7  11  14     1544.33     1265.25    151.62 o
   9  11  14     1305.46     1630.88    163.07 o
 -12  12  14       12.14      -41.69    148.46 o
 -10  12  14       27.61       -5.70    135.87 o
  -8  12  14      401.63      712.48    140.52 o
  -6  12  14     1744.59     1777.31    155.79 o
  -4  12  14     1202.56     1539.58    300.00 o
  -2  12  14      630.91      580.68    153.96 o
   0  12  14        7.70      209.19    152.60 o
   2  12  14     1163.50     1030.97    166.99 o
   4  12  14      914.89     1262.89    248.80 o
   6  12  14       22.63       94.06    153.00 o
   8  12  14      271.81      344.49    198.84 o
 -11  13  14     1120.22     1332.12    317.45 o
  -9  13  14      303.32      316.43    146.11 o
  -7  13  14      687.17      780.48    151.53 o
  -5  13  14      659.57      472.07    167.30 o
  -3  13  14        4.92      117.72    142.29 o
  -1  13  14     1317.86     1118.04    174.94 o
   1  13  14     2196.48     1931.61    168.91 o
   3  13  14      225.02      115.23    154.82 o
   5  13  14     1841.71     1930.71    181.95 o
 -10  14  14     2025.63     1611.38    515.05 o
  -8  14  14       56.23       24.21    155.02 o
  -6  14  14      100.82      134.91    173.65 o
  -4  14  14     2405.12     3016.63    203.88 o
  -2  14  14      988.14     1239.74    146.26 o
   0  14  14     3177.94     3322.78    204.97 o
   2  14  14      618.77      847.98    169.40 o
   4  14  14       15.87      -46.50    165.99 o
  -7  15  14       70.43      132.44    223.76 o
  -5  15  14     1164.77      946.99    197.54 o
  -3  15  14      148.86       59.19    165.61 o
  -1  15  14     2682.42     2600.19    190.85 o
   1  15  14      142.36       55.52    170.53 o
 -19   1  15     1033.76      882.97    134.36 o
 -17   1  15      444.73      510.87    119.97 o
 -15   1  15     2011.29     1843.70    127.07 o
 -13   1  15     3074.34     3262.50    150.81 o
 -11   1  15     1269.18     1445.74    103.09 o
  -9   1  15     6460.34     6772.39    221.67 o
  -7   1  15     1313.24     1516.40     56.56 o
  -5   1  15    12361.76    12582.89    261.37 o
  -3   1  15     4991.45     5259.15    138.26 o
  -1   1  15     3493.32     3839.28    111.93 o
   1   1  15    14467.64    14712.70    297.82 o
   3   1  15    12914.17    13561.55    279.79 o
   5   1  15      847.40      784.85     69.34 o
   7   1  15     6907.22     7022.00    335.00 o
   9   1  15       79.33       30.37    120.65 o
  11   1  15      155.86      124.38    109.65 o
  13   1  15     1191.12     1325.76    205.36 o
 -18   2  15      235.94      281.65    124.27 o
 -16   2  15      138.02      216.23    110.24 o
 -14   2  15     1167.95     1185.75    111.34 o
 -12   2  15    10638.50    11158.44    307.76 o
 -10   2  15     2350.22     2728.15    119.98 o
  -8   2  15     2399.65     2161.63     91.92 o
  -6   2  15     5498.42     5809.87    249.92 o
  -4   2  15     1880.79     1954.60     68.19 o
  -2   2  15      128.79       60.87     55.47 o
   0   2  15    26421.26    27403.68    521.78 o
   2   2  15     3717.96     3920.66    132.45 o
   4   2  15     8583.12     8182.66    189.41 o
   6   2  15     3794.19     3721.36    158.45 o
   8   2  15     2007.09     2079.90    141.69 o
  10   2  15       37.75       24.85     98.28 o
  12   2  15      546.11      395.26    112.05 o
 -17   3  15     1086.17     1022.07    123.52 o
 -15   3  15     2603.48     2593.36    139.69 o
 -13   3  15      427.58      492.07     96.02 o
 -11   3  15      549.60      593.54    184.08 o
  -9   3  15     1934.51     2175.39     91.41 o
  -7   3  15     1022.49     1171.14     81.00 o
  -5   3  15        1.31      104.22     77.87 o
  -3   3  15    17065.37    16865.60    308.54 o
  -1   3  15    15345.28    15024.11    300.61 o
   1   3  15      520.29      549.33     74.74 o
   3   3  15      911.99     1086.19     68.42 o
   5   3  15     1242.34     1361.20     76.11 o
   7   3  15      394.45      363.17     82.12 o
   9   3  15     2213.03     1858.03    118.29 o
  11   3  15     3346.86     3431.94    179.21 o
  13   3  15       44.58      -36.83    157.78 o
 -18   4  15     1270.14     1304.84    222.68 o
 -16   4  15     5603.23     5872.25    225.47 o
 -14   4  15     3625.82     3404.36    154.22 o
 -12   4  15     3266.26     3306.56    156.72 o
 -10   4  15     4525.78     4456.80    161.80 o
  -8   4  15     6901.82     6816.64    179.00 o
  -6   4  15      688.27      857.81     76.78 o
  -4   4  15     4701.26     4850.70    147.05 o
  -2   4  15    21448.02    21484.59    404.32 o
   0   4  15     1257.86     1183.88     73.77 o
   2   4  15     3413.99     3242.20    112.48 o
   4   4  15    14847.28    14772.92    318.46 o
   6   4  15      114.65      151.35     80.70 o
   8   4  15       47.37       30.10     84.87 o
  10   4  15    10137.43    11185.67    362.69 o
  12   4  15      325.45      339.41    125.73 o
 -17   5  15     2955.35     2720.22    154.76 o
 -15   5  15     1970.52     1715.87    119.33 o
 -13   5  15       34.30       60.20    102.17 o
 -11   5  15       10.49      218.23     98.20 o
  -9   5  15     9355.32     9510.30    261.53 o
  -7   5  15     6665.59     6821.26    165.50 o
  -5   5  15     6003.60     5737.64    196.34 o
  -3   5  15     1964.76     1808.95     76.88 o
  -1   5  15      111.88       95.87     61.10 o
   1   5  15      761.97      763.49     71.49 o
   3   5  15      299.20      218.70     64.88 o
   5   5  15     4673.60     4529.79    155.74 o
   7   5  15     1467.96     1499.43    102.39 o
   9   5  15      555.52      602.42    112.18 o
  11   5  15       30.65      122.49    148.75 o
 -16   6  15       38.83       27.12    236.41 o
 -14   6  15      305.95      485.12    111.57 o
 -12   6  15     1788.87     1991.68    127.36 o
 -10   6  15     1423.89     1510.35    102.88 o
  -8   6  15     1424.72     1704.17    103.83 o
  -6   6  15    15794.47    16057.46    338.17 o
  -4   6  15     3814.25     3699.34    128.78 o
  -2   6  15     3052.52     3158.19    125.54 o
   0   6  15     5436.73     5291.42    173.99 o
   2   6  15      377.28      345.17     84.42 o
   4   6  15     1489.43     1371.18     98.08 o
   6   6  15     4769.28     5176.71    285.90 o
   8   6  15     2863.31     3022.77    159.80 o
  10   6  15     2555.83     2746.12    284.03 o
  12   6  15        3.13        3.36    167.09 o
 -17   7  15     1963.08     2125.34    230.40 o
 -15   7  15      754.14      796.85    124.97 o
 -13   7  15      724.13      783.29    160.37 o
 -11   7  15      473.46      430.79    106.55 o
  -9   7  15     1495.29     1671.66    147.58 o
  -7   7  15      604.50      701.62     82.45 o
  -5   7  15     6583.06     5892.40    202.18 o
  -3   7  15     3843.86     3769.96    170.24 o
  -1   7  15      605.13      705.95     84.03 o
   1   7  15     5116.52     5147.51    209.55 o
   3   7  15     3600.03     3506.31    216.73 o
   5   7  15      180.36      348.18    120.28 o
   7   7  15     6689.91     7037.07    448.17 o
   9   7  15       79.49       46.33    126.60 o
  11   7  15      166.19      194.73    159.15 o
 -16   8  15      512.51      403.50    125.33 o
 -14   8  15       28.90       23.42    116.67 o
 -12   8  15        8.91       67.64    109.58 o
 -10   8  15      188.38       77.34    104.11 o
  -8   8  15      363.65      434.39     94.69 o
  -6   8  15      901.89      907.73    104.60 o
  -4   8  15      100.08      116.65    128.50 o
  -2   8  15      421.12      420.09     83.35 o
   0   8  15     1858.00     1742.13    130.13 o
   2   8  15      309.69      284.98    118.30 o
   4   8  15      118.74      244.62    139.12 o
   6   8  15      331.47      474.46    133.39 o
   8   8  15       45.15       76.83    139.73 o
  10   8  15       87.50      203.27    162.72 o
 -15   9  15      137.39        0.15    126.34 o
 -13   9  15      483.73      455.44    117.01 o
 -11   9  15     1436.45     1576.86    127.40 o
  -9   9  15       54.92      162.98     96.74 o
  -7   9  15     5233.97     5098.80    239.84 o
  -5   9  15     9621.00     9757.52    361.37 o
  -3   9  15     3428.13     3579.98    403.30 o
  -1   9  15     4019.01     3778.19    401.46 o
   1   9  15     5830.09     5970.90    346.22 o
   3   9  15      720.65      721.31    134.56 o
   5   9  15      441.70      523.62    153.99 o
   7   9  15    10199.30    10777.08    506.58 o
   9   9  15       70.98       14.60    138.80 o
 -14  10  15      175.27      316.60    153.29 o
 -12  10  15      108.92       55.59    145.50 o
 -10  10  15       12.14      -93.94    170.99 o
  -8  10  15       50.79      111.25    125.49 o
  -6  10  15     3844.96     3619.76    162.00 o
  -4  10  15      740.19      758.05    139.50 o
  -2  10  15     2007.24     2092.27    165.87 o
   0  10  15     1368.80     1363.73    152.94 o
   2  10  15       13.46      -29.05    141.75 o
   4  10  15        6.34       58.66    135.67 o
   6  10  15     5973.77     6225.92    241.85 o
   8  10  15      523.42      510.38    144.64 o
 -13  11  15        4.46      160.92    168.45 o
 -11  11  15       65.52       76.26    156.14 o
  -9  11  15     3357.90     3429.72    181.28 o
  -7  11  15      502.90      741.20    140.07 o
  -5  11  15       94.34      -86.66    126.10 o
  -3  11  15     5077.73     4999.41    564.44 o
  -1  11  15     1307.08     1308.21    162.07 o
   1  11  15      461.13      542.16    155.78 o
   3  11  15      415.76      511.26    203.75 o
   5  11  15     3325.64     3318.26    191.48 o
   7  11  15       89.33      255.20    156.30 o
 -12  12  15       19.54      115.74    159.00 o
 -10  12  15     3205.87     3064.59    340.91 o
  -8  12  15     5165.82     4930.49    334.74 o
  -6  12  15      447.84      644.31    176.14 o
  -4  12  15     2549.58     2046.41    158.42 o
  -2  12  15     9584.76     9862.76    380.88 o
   0  12  15       49.34       -7.87    158.19 o
   2  12  15       61.96      -26.72    163.10 o
   4  12  15     1646.14     1749.61    172.71 o
   6  12  15       60.40      107.55    160.52 o
 -11  13  15      506.85      588.05    277.62 o
  -9  13  15      133.96       89.29    152.41 o
  -7  13  15      129.47      123.74    152.03 o
  -5  13  15       35.71     -158.64    167.67 o
  -3  13  15     1485.97     1819.05    183.73 o
  -1  13  15     1979.44     2392.05    262.05 o
   1  13  15      616.95      547.99    158.69 o
   3  13  15      145.71      176.18    161.04 o
   5  13  15        1.49      -11.20    169.09 o
  -8  14  15      716.45     1069.43    243.40 o
  -6  14  15      882.24     1039.42    190.05 o
  -4  14  15      100.07      171.10    187.03 o
  -2  14  15       41.92      -26.95    141.61 o
   0  14  15     2304.92     1949.69    181.38 o
   2  14  15      321.73      362.92    169.61 o
  -5  15  15     1208.88     1471.58    559.20 o
  -3  15  15       13.29     -184.93    168.17 o
  -1  15  15      233.80      161.87    559.20 o
 -18   0  16      799.75      965.40    529.77 o
 -16   0  16    11063.09    10599.59    476.79 o
 -14   0  16     1875.58     1700.38    173.81 o
 -12   0  16      654.00      772.87    143.48 o
 -10   0  16    27687.46    27974.04    898.49 o
  -8   0  16       24.30       93.16    130.94 o
  -6   0  16     3179.18     3048.11    153.75 o
  -4   0  16    21981.78    23724.73    722.83 o
  -2   0  16     8094.60     8282.63    264.17 o
   0   0  16       47.34      -67.20     83.45 o
   2   0  16    17806.38    18214.53    509.93 o
   4   0  16     5849.26     6055.01    281.59 o
   6   0  16     5356.09     5258.55    279.99 o
   8   0  16     1920.54     2099.12    175.39 o
  10   0  16    12496.92    13719.71   1294.99 o
  12   0  16      378.77      265.05    172.02 o
 -17   1  16      470.70      495.35    120.03 o
 -15   1  16      202.05      205.40    139.12 o
 -13   1  16     1117.89     1090.16    110.96 o
 -11   1  16     2785.95     2826.56    123.80 o
  -9   1  16     2457.89     2410.67    115.96 o
  -7   1  16        9.56      -73.11     51.78 o
  -5   1  16      650.62      634.49    104.20 o
  -3   1  16     1436.66     1478.03     76.33 o
  -1   1  16      144.27       94.32     58.95 o
   1   1  16     1886.66     1839.47     79.49 o
   3   1  16     1932.60     2116.96    107.91 o
   5   1  16       39.56       15.44     66.08 o
   7   1  16      699.87      755.87     98.83 o
   9   1  16     2367.24     2356.34    131.80 o
  11   1  16      493.19      357.00    128.50 o
 -18   2  16      514.15      593.33    173.11 o
 -16   2  16      659.39      473.20    117.96 o
 -14   2  16     2123.09     2335.31    135.19 o
 -12   2  16     7565.76     7559.80    235.10 o
 -10   2  16     1543.81     1344.40    117.52 o
  -8   2  16    21007.28    21873.14    490.86 o
  -6   2  16    12098.00    12370.09    297.03 o
  -4   2  16     2725.37     2554.41     91.80 o
  -2   2  16      545.38      701.18     69.82 o
   0   2  16     9272.21     9979.65    216.74 o
   2   2  16        2.99      -49.47     61.19 o
   4   2  16       75.38       51.95     64.78 o
   6   2  16    14536.91    15873.17    358.19 o
   8   2  16      254.95      270.99     97.22 o
  10   2  16      497.78      522.93    120.64 o
  12   2  16     1447.42     1676.16    135.86 o
 -17   3  16      645.19      534.62    125.06 o
 -15   3  16        1.30      -10.18    108.45 o
 -13   3  16     1693.16     1507.46    116.16 o
 -11   3  16     7855.51     8365.71    274.52 o
  -9   3  16     1283.56     1541.53     92.55 o
  -7   3  16    13035.81    13153.55    285.37 o
  -5   3  16       30.98       37.46     38.74 o
  -3   3  16     3969.16     4098.89    118.04 o
  -1   3  16      414.23      435.72     65.65 o
   1   3  16       10.01       -3.04     60.38 o
   3   3  16     5000.52     5703.56    150.34 o
   5   3  16     5712.67     5339.46    179.39 o
   7   3  16     5176.16     4932.35    162.06 o
   9   3  16     2215.98     2811.91    223.06 o
  11   3  16      919.32     1058.37    130.95 o
 -18   4  16      595.05      681.80    132.33 o
 -16   4  16      725.61      828.56    121.83 o
 -14   4  16      837.92      662.34    116.54 o
 -12   4  16     2321.31     2309.76    201.78 o
 -10   4  16     1528.33     1446.73    113.18 o
  -8   4  16       98.89       61.91     71.56 o
  -6   4  16      877.05      901.63     80.49 o
  -4   4  16     5499.90     5369.57    152.06 o
  -2   4  16      106.62       50.02     62.03 o
   0   4  16       40.79      154.07     63.54 o
   2   4  16      147.34       84.54     63.86 o
   4   4  16     3908.18     4045.65    168.15 o
   6   4  16      182.42      273.76     85.88 o
   8   4  16      125.25       66.02     99.23 o
  10   4  16       23.25       34.30    118.22 o
  12   4  16      974.59      903.20    412.04 o
 -17   5  16       87.17      157.62    121.03 o
 -15   5  16      581.77      831.87    129.60 o
 -13   5  16     9937.56    10283.55    330.70 o
 -11   5  16       34.63        1.53    101.02 o
  -9   5  16      682.17      670.81     92.19 o
  -7   5  16     8232.42     8157.21    201.25 o
  -5   5  16     1729.26     1611.37     97.84 o
  -3   5  16     3150.62     2702.71    106.25 o
  -1   5  16    12543.51    12906.84    308.95 o
   1   5  16     4624.39     5108.24    152.66 o
   3   5  16      923.76      797.93    115.93 o
   5   5  16     2828.30     3052.99    125.37 o
   7   5  16     3598.94     4096.06    229.79 o
   9   5  16     1633.22     1286.81    180.85 o
  11   5  16      447.23      304.69    154.66 o
 -16   6  16      150.04      342.95    132.56 o
 -14   6  16      969.87      844.60    122.45 o
 -12   6  16      110.19       51.79    106.72 o
 -10   6  16     1985.63     2133.36    131.78 o
  -8   6  16     1459.96     1238.41    100.75 o
  -6   6  16     3925.79     3974.81    192.23 o
  -4   6  16      940.64      809.40     80.35 o
  -2   6  16     2182.25     2068.81    109.18 o
   0   6  16     3183.65     3240.40    132.98 o
   2   6  16       42.91      123.99    108.76 o
   4   6  16       12.31     -208.12    111.68 o
   6   6  16     2330.03     2402.93    185.11 o
   8   6  16      396.03      249.65    141.10 o
  10   6  16      470.77      399.43    156.83 o
 -15   7  16     2093.10     2251.19    151.57 o
 -13   7  16       17.02     -213.47    113.90 o
 -11   7  16      418.96      669.05    113.59 o
  -9   7  16     4441.37     4359.09    202.57 o
  -7   7  16     2344.17     2489.98    111.23 o
  -5   7  16     8007.34     8902.95    274.79 o
  -3   7  16    10259.16    10530.04    392.09 o
  -1   7  16       21.32       54.96     81.77 o
   1   7  16      827.13      944.61    125.81 o
   3   7  16     9511.12     9977.99    332.78 o
   5   7  16     1412.40     1517.38    181.61 o
   7   7  16      653.92      766.00    142.76 o
   9   7  16      562.91      671.62    186.78 o
 -16   8  16     4887.65     4384.03    225.52 o
 -14   8  16       26.27       11.94    121.07 o
 -12   8  16      716.19      918.70    122.52 o
 -10   8  16     2443.67     2201.64    129.99 o
  -8   8  16       56.01       55.54     94.32 o
  -6   8  16      173.01      285.99     90.89 o
  -4   8  16     5548.26     5140.26    217.71 o
  -2   8  16       48.08      235.65    127.01 o
   0   8  16     1787.68     1807.35    140.04 o
   2   8  16     4261.43     3764.06    201.93 o
   4   8  16     6894.56     6633.61    430.12 o
   6   8  16      144.60      105.51    133.99 o
   8   8  16      289.75       -9.94    145.68 o
  10   8  16      306.89      446.99    192.94 o
 -15   9  16     2457.58     2890.56    202.53 o
 -13   9  16      364.56      333.85    122.92 o
 -11   9  16      453.86      453.85    131.30 o
  -9   9  16     3741.82     3541.63    171.69 o
  -7   9  16      770.25      755.56    103.71 o
  -5   9  16     1650.53     1623.26    131.73 o
  -3   9  16      610.15      649.63    140.50 o
  -1   9  16      963.59      951.48    160.10 o
   1   9  16     1409.63     1507.71    157.51 o
   3   9  16     2780.05     2922.00    173.92 o
   5   9  16     1598.17     1541.78    156.52 o
   7   9  16      833.17      930.96    156.22 o
   9   9  16      658.11      993.38    185.02 o
 -14  10  16     2226.76     2054.67    250.16 o
 -12  10  16     1706.73     1673.87    228.04 o
 -10  10  16      400.41      639.80    138.21 o
  -8  10  16     1575.26     1167.49    146.13 o
  -6  10  16      139.21      376.12    190.10 o
  -4  10  16     3553.43     3545.63    310.23 o
  -2  10  16       26.15       25.30    139.17 o
   0  10  16     5398.53     4898.78    570.20 o
   2  10  16       23.97     -138.33    147.16 o
   4  10  16      341.53      509.26    159.37 o
   6  10  16     1198.89      908.44    161.73 o
   8  10  16        5.26      127.35    147.80 o
 -13  11  16     6187.76     6034.95    355.87 o
 -11  11  16      599.17      615.02    166.78 o
  -9  11  16       66.26      -71.59    146.56 o
  -7  11  16     2018.21     1956.95    164.31 o
  -5  11  16     1767.49     1674.64    151.18 o
  -3  11  16      375.55      522.06    155.58 o
  -1  11  16     9168.62     8594.59    768.42 o
   1  11  16     3684.63     3364.89    262.43 o
   3  11  16      415.02      233.75    164.28 o
   5  11  16       27.21     -187.19    153.16 o
   7  11  16       46.37      -26.33    159.17 o
 -12  12  16      398.49        0.00    478.26 o
 -10  12  16      305.78      329.05    277.00 o
  -8  12  16      900.30      927.36    157.28 o
  -6  12  16     1766.01     2021.22    309.92 o
  -4  12  16      767.82     1174.72    196.47 o
  -2  12  16       65.71       24.74    162.71 o
   0  12  16       23.65       35.28    165.72 o
   2  12  16       14.10      181.89    168.62 o
   4  12  16       75.63     -183.99    160.33 o
  -9  13  16      139.56      258.46    159.94 o
  -7  13  16     3012.10     3215.08    223.96 o
  -5  13  16       43.72      -81.44    177.28 o
  -3  13  16      313.99      432.53    218.17 o
  -1  13  16     1256.61     1282.12    193.18 o
   1  13  16      640.31      657.52    184.74 o
   3  13  16     1832.61     1634.22    182.08 o
  -6  14  16      172.08      285.85    192.44 o
  -4  14  16       79.45      -36.39    260.05 o
  -2  14  16      221.72      333.48    168.34 o
   0  14  16     1677.16     2222.80    195.27 o
 -17   1  17     3614.87     3520.70    226.19 o
 -15   1  17       92.32       89.11    111.74 o
 -13   1  17      829.66      789.55    131.28 o
 -11   1  17      190.72      261.83    100.42 o
  -9   1  17     2497.59     2740.84    187.98 o
  -7   1  17     6366.73     6101.00    197.31 o
  -5   1  17     8894.80     9212.60    229.82 o
  -3   1  17      228.90      112.05     69.09 o
  -1   1  17    13119.82    13288.34    275.49 o
   1   1  17      214.26      341.03     68.87 o
   3   1  17      398.00      316.35     70.40 o
   5   1  17     6867.23     7050.42    213.44 o
   7   1  17      440.58      415.74    101.34 o
   9   1  17     2509.66     2899.83    224.09 o
  11   1  17     3339.17     3243.31    186.48 o
 -18   2  17      775.05      680.00    136.43 o
 -16   2  17      236.97      103.49    117.04 o
 -14   2  17     1425.68     1394.17    122.60 o
 -12   2  17       71.88        5.17    106.83 o
 -10   2  17      327.47      425.08    100.26 o
  -8   2  17    10747.28    10581.47    258.56 o
  -6   2  17      532.22      510.43     78.87 o
  -4   2  17     2163.40     2048.89     92.25 o
  -2   2  17    14666.10    15329.99    326.99 o
   0   2  17     6188.39     6177.19    176.94 o
   2   2  17     3231.59     3216.78    109.69 o
   4   2  17      744.53      625.69     75.31 o
   6   2  17      676.34      660.36     88.41 o
   8   2  17     2119.43     2002.28    127.66 o
  10   2  17      649.52      755.72    157.18 o
 -17   3  17      901.26      796.30    132.30 o
 -15   3  17       14.90       25.11    111.99 o
 -13   3  17      736.28      678.13    115.30 o
 -11   3  17     6016.55     5838.62    220.65 o
  -9   3  17     3236.60     2969.50    144.09 o
  -7   3  17     2951.55     2641.03    100.21 o
  -5   3  17      809.03      961.35     84.69 o
  -3   3  17     2822.26     2925.88    212.75 o
  -1   3  17     1095.41     1148.74     77.63 o
   1   3  17     4682.66     4782.03    136.98 o
   3   3  17     2407.72     2340.04    102.92 o
   5   3  17     2454.19     2511.56    113.49 o
   7   3  17      161.68      294.08     89.38 o
   9   3  17     2932.13     3001.98    230.46 o
  11   3  17      597.88      847.36    165.33 o
 -16   4  17     1165.61     1249.89    132.11 o
 -14   4  17      129.43       36.57    118.54 o
 -12   4  17     3027.82     3248.56    158.51 o
 -10   4  17     3469.97     3357.72    155.78 o
  -8   4  17       43.21      -15.29     82.86 o
  -6   4  17     5830.51     6080.16    181.53 o
  -4   4  17    12307.55    12012.98    291.85 o
  -2   4  17     1431.42     1493.63     92.78 o
   0   4  17      156.55      127.00     73.49 o
   2   4  17    15814.63    16398.22    389.34 o
   4   4  17      446.52      320.13     84.90 o
   6   4  17      516.82      390.31     90.41 o
   8   4  17    12388.86    12183.04    433.18 o
  10   4  17      960.24      928.75    183.41 o
 -17   5  17     2833.04     2393.55    181.57 o
 -15   5  17     1759.55     1874.52    151.07 o
 -13   5  17      104.86       84.20    113.27 o
 -11   5  17       53.85      -71.49    105.78 o
  -9   5  17       14.72       56.46     92.25 o
  -7   5  17     1139.32     1145.05     96.37 o
  -5   5  17     4408.26     4674.63    248.46 o
  -3   5  17     2523.70     2134.32    101.20 o
  -1   5  17       33.50      146.37     81.67 o
   1   5  17     2267.07     2001.57    114.65 o
   3   5  17     2799.69     2524.10    141.88 o
   5   5  17       20.68      113.74    108.87 o
   7   5  17     4366.26     4323.01    234.73 o
   9   5  17     2222.85     2549.21    302.56 o
 -16   6  17     2363.75     2269.70    168.56 o
 -14   6  17     1720.86     1810.51    143.44 o
 -12   6  17      175.63      292.89    113.59 o
 -10   6  17      607.23      713.53    112.55 o
  -8   6  17    15505.61    15212.05    389.64 o
  -6   6  17     2360.36     2151.71    135.80 o
  -4   6  17      335.39      480.62     88.76 o
  -2   6  17     2078.45     1914.65    102.84 o
   0   6  17      224.91       69.58     86.49 o
   2   6  17     3631.26     3779.53    297.72 o
   4   6  17     2072.65     1855.78    148.19 o
   6   6  17     6911.97     6766.34    335.81 o
   8   6  17      148.22      203.34    171.94 o
  10   6  17       82.63      124.81    163.00 o
 -15   7  17     1977.76     2029.95    184.79 o
 -13   7  17       86.63       50.63    120.77 o
 -11   7  17     1617.20     1642.10    133.72 o
  -9   7  17     2464.68     2326.53    199.54 o
  -7   7  17     5467.18     5060.45    176.32 o
  -5   7  17      647.67      550.60    100.82 o
  -3   7  17       89.10       30.82     93.30 o
  -1   7  17     1180.30      859.03    130.63 o
   1   7  17     2775.11     2775.74    187.98 o
   3   7  17      763.24      965.68    137.06 o
   5   7  17     4490.25     4507.57    395.07 o
   7   7  17        5.15       66.07    152.93 o
   9   7  17      255.98      574.48    189.80 o
 -14   8  17       25.35       60.24    165.68 o
 -12   8  17       18.13       81.75    123.11 o
 -10   8  17      105.00      206.96    116.32 o
  -8   8  17     1419.71     1423.09    115.52 o
  -6   8  17      291.03      376.36    113.64 o
  -4   8  17      331.58      281.77    133.49 o
  -2   8  17      232.92       62.81    134.56 o
   0   8  17      668.00      671.91    131.86 o
   2   8  17      400.57      352.49    132.54 o
   4   8  17       12.49     -194.48    180.54 o
   6   8  17      688.78      787.21    210.28 o
   8   8  17       94.97       -7.24    152.68 o
 -13   9  17      629.71      704.97    132.52 o
 -11   9  17     2459.20     2384.39    152.74 o
  -9   9  17     1265.42     1158.14    117.13 o
  -7   9  17     4993.64     5041.90    244.77 o
  -5   9  17      364.66      390.98    141.08 o
  -3   9  17      765.20      982.32    151.19 o
  -1   9  17     1947.21     1925.70    214.56 o
   1   9  17     3601.81     3289.67    199.91 o
   3   9  17      397.42      356.78    156.12 o
   5   9  17     4310.61     4664.85    352.57 o
   7   9  17      720.91     1032.05    217.71 o
 -12  10  17       95.00      158.72    165.70 o
 -10  10  17      689.65      618.23    172.52 o
  -8  10  17      544.45      693.27    143.70 o
  -6  10  17     1151.75     1039.62    140.91 o
  -4  10  17      122.86      116.68    152.87 o
  -2  10  17      545.13      461.49    153.49 o
   0  10  17      187.38       81.26    156.20 o
   2  10  17     1716.98     1435.83    177.82 o
   4  10  17      563.14      292.70    164.15 o
   6  10  17     1058.13     1292.61    219.08 o
 -11  11  17      630.86      995.64    232.94 o
  -9  11  17      280.73      381.43    147.87 o
  -7  11  17      371.67      469.94    218.29 o
  -5  11  17     6520.27     6747.11    414.19 o
  -3  11  17      484.19      261.45    160.50 o
  -1  11  17       70.00      251.16    163.10 o
   1  11  17     1929.89     2061.45    191.56 o
   3  11  17     1399.35     1317.91    188.84 o
   5  11  17      434.59      308.39    181.32 o
 -10  12  17     3019.97     3211.96    493.46 o
  -8  12  17      238.48       -9.95    238.72 o
  -6  12  17      521.65      325.29    179.41 o
  -4  12  17     2781.71     2846.34    181.71 o
  -2  12  17      162.69      495.32    176.13 o
   0  12  17      468.48      423.11    233.27 o
   2  12  17     5463.96     5439.05    628.17 o
   4  12  17       11.09       14.63    166.62 o
  -7  13  17       87.74     -227.25    188.84 o
  -5  13  17       35.72      173.39    188.71 o
  -3  13  17       22.84      130.56    159.99 o
  -1  13  17     1205.47     1206.73    204.65 o
   1  13  17     1396.26     1642.59    207.94 o
  -4  14  17      286.03      -73.58    537.13 o
 -16   0  18        2.45       -4.60    180.27 o
 -14   0  18     1761.47     1865.11    209.70 o
 -12   0  18     7398.79     7395.75    362.25 o
 -10   0  18     3120.42     3159.44    301.67 o
  -8   0  18     2032.33     1658.56    217.06 o
  -6   0  18     6556.75     7253.87    367.69 o
  -4   0  18      297.82      289.41    106.37 o
  -2   0  18      398.85      303.82    106.56 o
   0   0  18    27533.54    30590.89    828.80 o
   2   0  18    23583.20    26712.42    738.11 o
   4   0  18     2271.58     1960.88    157.18 o
   6   0  18      964.15     1270.94    194.71 o
   8   0  18     2242.01     1993.15    203.33 o
  10   0  18       40.86       97.00    178.35 o
 -17   1  18      126.39      -23.75    128.77 o
 -15   1  18      597.92      407.41    120.07 o
 -13   1  18     1638.85     1601.92    127.44 o
 -11   1  18     6300.15     6074.36    266.57 o
  -9   1  18      414.18      552.15    107.62 o
  -7   1  18      119.07      -29.93    102.77 o
  -5   1  18      535.86      628.12    109.17 o
  -3   1  18      257.55      252.96     76.07 o
  -1   1  18      446.28      271.51     70.59 o
   1   1  18    10121.83    10221.43    229.62 o
   3   1  18        3.22       13.54     73.93 o
   5   1  18     1068.59     1270.87     98.81 o
   7   1  18      678.65      548.67    106.47 o
   9   1  18        2.22      -70.36    127.57 o
 -16   2  18     3679.12     3598.16    175.60 o
 -14   2  18     2379.58     2622.15    162.46 o
 -12   2  18     1136.32     1096.64    120.78 o
 -10   2  18     2249.35     2528.67    154.74 o
  -8   2  18     4193.65     3898.53    179.21 o
  -6   2  18       56.94      -78.92     86.72 o
  -4   2  18      686.35      655.56    102.35 o
  -2   2  18    11417.81    12566.01    361.82 o
   0   2  18     1171.73     1151.38     79.87 o
   2   2  18      708.94      750.63     77.09 o
   4   2  18     1836.85     2005.34    136.69 o
   6   2  18        8.44       29.95     99.14 o
   8   2  18       77.85      -10.49    112.27 o
  10   2  18     2116.71     2364.02    159.42 o
 -17   3  18       50.07       10.41    129.56 o
 -15   3  18     4024.01     3941.92    204.99 o
 -13   3  18      358.43      448.88    125.41 o
 -11   3  18     2580.54     2683.34    153.33 o
  -9   3  18      760.74      787.53    120.87 o
  -7   3  18        4.73      176.09     89.19 o
  -5   3  18     1856.63     1721.33    100.00 o
  -3   3  18    13198.56    13134.00    318.21 o
  -1   3  18     1891.51     1791.29    102.38 o
   1   3  18     6589.70     6715.85    170.04 o
   3   3  18     3676.90     3539.92    134.21 o
   5   3  18      467.21      364.22     91.87 o
   7   3  18     1670.33     2000.47    132.17 o
   9   3  18       51.19      199.35    167.99 o
 -16   4  18      837.84      883.47    144.32 o
 -14   4  18      164.10       90.60    124.99 o
 -12   4  18      978.37      856.26    123.79 o
 -10   4  18     2991.96     2689.00    146.69 o
  -8   4  18     1753.32     1628.96    137.07 o
  -6   4  18     1824.85     1925.04    111.68 o
  -4   4  18     2708.43     2669.13    124.21 o
  -2   4  18     1539.31     1351.75     95.25 o
   0   4  18      395.28      294.33     85.88 o
   2   4  18      417.11      331.03    111.65 o
   4   4  18        2.27      -43.61    105.56 o
   6   4  18      157.20      148.98    115.03 o
   8   4  18      336.68      433.22    177.36 o
  10   4  18        1.27      -95.80    178.97 o
 -15   5  18      820.25      957.53    141.59 o
 -13   5  18        5.54      -77.38    119.42 o
 -11   5  18      172.64      213.00    113.86 o
  -9   5  18     8417.94     8979.99    299.44 o
  -7   5  18      248.93      295.77     93.33 o
  -5   5  18     5856.78     5638.17    192.15 o
  -3   5  18     7172.67     7628.91    290.51 o
  -1   5  18     2262.93     2240.09    111.98 o
   1   5  18      599.66      357.19    112.10 o
   3   5  18     5009.48     5157.44    275.14 o
   5   5  18     2741.71     2961.65    152.61 o
   7   5  18     3332.37     3118.92    212.40 o
   9   5  18      121.35      242.59    184.44 o
 -16   6  18      991.66      988.11    149.62 o
 -14   6  18     1058.29     1012.55    160.37 o
 -12   6  18       64.47      -42.55    119.61 o
 -10   6  18       23.84       27.07    112.47 o
  -8   6  18     1244.58     1086.23    116.94 o
  -6   6  18      790.52      812.25    107.96 o
  -4   6  18      154.38      165.73     97.07 o
  -2   6  18     4494.39     4048.96    159.59 o
   0   6  18      822.52      910.67    119.23 o
   2   6  18        6.97      208.90    116.84 o
   4   6  18     2821.37     2765.01    169.47 o
   6   6  18       20.28     -213.18    137.29 o
   8   6  18      110.64       30.14    192.34 o
 -15   7  18      310.45      441.78    138.42 o
 -13   7  18     2865.01     3066.57    172.18 o
 -11   7  18      227.58      291.92    121.92 o
  -9   7  18      241.17      194.65    114.87 o
  -7   7  18     3832.35     3723.91    150.27 o
  -5   7  18    11810.78    11650.90    396.13 o
  -3   7  18     2498.11     2215.72    139.41 o
  -1   7  18      238.26      180.43    156.12 o
   1   7  18     3583.78     3601.87    277.24 o
   3   7  18      208.46      222.19    137.39 o
   5   7  18        7.79      -86.58    139.14 o
   7   7  18     6429.16     7195.64    469.41 o
 -14   8  18      128.51     -157.18    130.59 o
 -12   8  18     3376.29     3451.42    274.16 o
 -10   8  18      841.50      749.91    139.12 o
  -8   8  18     2039.39     2125.26    195.07 o
  -6   8  18    10762.18    10430.87    285.42 o
  -4   8  18     4450.01     3834.19    205.06 o
  -2   8  18     1527.91     1773.69    192.61 o
   0   8  18     5484.71     4976.29    448.00 o
   2   8  18      459.39      207.59    137.44 o
   4   8  18     3501.75     3818.28    201.61 o
   6   8  18     1239.82     1141.57    166.53 o
   8   8  18     3579.63     3605.37    625.42 o
 -13   9  18     1595.33     1499.31    190.37 o
 -11   9  18     2166.44     2729.16    490.65 o
  -9   9  18      330.71      440.71    168.72 o
  -7   9  18      148.13       74.76    131.28 o
  -5   9  18     2394.55     2167.85    313.26 o
  -3   9  18       11.19      -11.38    148.56 o
  -1   9  18     1559.90     1535.69    170.18 o
   1   9  18     1498.65     2129.57    279.96 o
   3   9  18      533.22      284.86    161.94 o
   5   9  18      749.12      466.93    174.17 o
   7   9  18     1070.48     1303.51    188.99 o
 -12  10  18       14.90      168.57    172.36 o
 -10  10  18     1955.26     2013.44    200.61 o
  -8  10  18     2430.77     2573.63    195.45 o
  -6  10  18     1765.91     1976.18    159.45 o
  -4  10  18      115.35      108.94    158.41 o
  -2  10  18     2090.00     1974.58    183.34 o
   0  10  18       85.04       96.42    161.60 o
   2  10  18      397.20      281.73    171.22 o
   4  10  18     4313.06     3721.84    269.11 o
 -11  11  18       38.19     -236.71    184.13 o
  -9  11  18     1282.10      925.09    212.05 o
  -7  11  18       14.74        2.45    171.34 o
  -5  11  18     1775.58     1929.11    168.34 o
  -3  11  18      456.13      304.50    172.23 o
  -1  11  18      180.72      115.73    168.91 o
   1  11  18       32.58      252.71    175.59 o
   3  11  18     1791.19     1642.03    197.14 o
  -8  12  18      132.41      117.38    179.20 o
  -6  12  18       52.92       92.10    184.78 o
  -4  12  18      509.17      845.81    165.85 o
  -2  12  18     1934.49     2005.16    224.56 o
   0  12  18      108.58       -3.30    180.23 o
   2  12  18      269.81      -13.30    206.71 o
  -5  13  18     1105.16     1510.82    212.57 o
  -3  13  18     1824.90     1862.72    183.25 o
  -1  13  18      270.17      178.27    240.67 o
 -17   1  19       35.36       46.31    130.29 o
 -15   1  19       59.99       24.04    120.07 o
 -13   1  19     5134.10     4870.38    225.07 o
 -11   1  19     6941.58     7011.71    346.94 o
  -9   1  19     3570.80     3566.94    174.00 o
  -7   1  19     3803.30     3568.48    171.00 o
  -5   1  19       76.48       67.34    108.67 o
  -3   1  19     1268.60     1067.43    103.75 o
  -1   1  19     2107.52     2174.44     99.52 o
   1   1  19     1000.67      947.94     84.11 o
   3   1  19    13122.75    14417.39    307.69 o
   5   1  19       84.93      137.68    104.75 o
   7   1  19     2320.90     2362.78    149.83 o
   9   1  19      915.67      756.53    135.65 o
 -16   2  19      516.57      606.15    179.48 o
 -14   2  19      269.02      246.49    130.31 o
 -12   2  19       55.88      257.53    122.36 o
 -10   2  19    10327.99    10795.47    379.73 o
  -8   2  19     1771.28     1527.98    128.77 o
  -6   2  19      300.79      256.67    111.96 o
  -4   2  19     2215.29     2261.65    120.45 o
  -2   2  19      497.86      361.90     89.71 o
   0   2  19     1163.76     1099.66     99.84 o
   2   2  19     4903.74     4996.35    172.77 o
   4   2  19     4092.43     4263.42    180.79 o
   6   2  19     1005.46      992.42    120.99 o
   8   2  19       58.24       93.00    123.66 o
 -15   3  19       13.75      -53.86    134.86 o
 -13   3  19      858.24     1067.98    139.79 o
 -11   3  19      408.44      348.12    117.78 o
  -9   3  19       53.43      152.92    121.31 o
  -7   3  19     9699.78     9536.28    315.11 o
  -5   3  19     2072.75     1966.10    168.96 o
  -3   3  19      109.71      107.99     86.90 o
  -1   3  19     2166.13     2301.76    117.17 o
   1   3  19     1329.64     1476.16    106.29 o
   3   3  19       67.27       94.19    122.85 o
   5   3  19     2158.82     1997.88    137.25 o
   7   3  19      817.80      936.92    165.11 o
   9   3  19      178.81       18.97    179.62 o
 -16   4  19      602.79      532.69    147.98 o
 -14   4  19     2644.49     2850.73    174.25 o
 -12   4  19     2864.45     2558.00    154.32 o
 -10   4  19      712.12     1126.23    182.21 o
  -8   4  19     1274.52     1404.36    156.32 o
  -6   4  19    17897.70    17420.22    477.30 o
  -4   4  19      338.67      360.48     96.12 o
  -2   4  19       34.82       21.68     88.50 o
   0   4  19     7006.11     7269.60    230.89 o
   2   4  19     1187.46     1093.47    124.79 o
   4   4  19       37.48      -73.89    113.52 o
   6   4  19     8056.79     8663.01    468.42 o
   8   4  19      824.02      998.91    198.95 o
 -15   5  19     1354.95     1205.51    151.46 o
 -13   5  19     3323.91     3050.96    168.57 o
 -11   5  19      154.45      279.81    119.94 o
  -9   5  19      288.50      281.53    126.62 o
  -7   5  19     2279.59     2281.89    121.07 o
  -5   5  19     4898.34     4708.40    248.51 o
  -3   5  19      260.11      178.34     97.59 o
  -1   5  19      943.16      862.37    124.39 o
   1   5  19      715.49      550.83    120.56 o
   3   5  19       94.90       85.87    135.88 o
   5   5  19     1642.03     1536.16    137.73 o
   7   5  19     3052.02     2732.14    230.98 o
 -14   6  19      225.51      197.05    139.38 o
 -12   6  19      130.38       83.94    125.90 o
 -10   6  19      383.99      321.46    121.18 o
  -8   6  19      898.68      944.76    135.83 o
  -6   6  19       20.42       -6.85    106.54 o
  -4   6  19     6073.50     5989.92    259.13 o
  -2   6  19     1233.49     1275.45    201.78 o
   0   6  19     3511.14     3318.47    162.09 o
   2   6  19      263.36      356.69    124.71 o
   4   6  19     2022.11     1800.74    179.34 o
   6   6  19       24.54       19.36    135.22 o
   8   6  19     1556.62     1528.77    215.26 o
 -13   7  19      170.20      212.14    134.88 o
 -11   7  19      383.73      441.82    128.30 o
  -9   7  19     1415.25     1116.13    143.47 o
  -7   7  19      601.01      688.86    108.17 o
  -5   7  19     1010.28     1010.43    118.79 o
  -3   7  19     2860.90     2632.39    182.08 o
  -1   7  19     1336.51     1127.73    157.03 o
   1   7  19     2479.37     2344.61    174.17 o
   3   7  19     1913.36     1955.86    182.67 o
   5   7  19      156.38      115.07    149.12 o
   7   7  19       15.39       44.10    298.31 o
 -14   8  19      163.20      326.10    149.15 o
 -12   8  19      240.58      179.23    133.64 o
 -10   8  19      112.95       38.58    123.18 o
  -8   8  19      564.18     1003.11    200.42 o
  -6   8  19     1074.62      850.05    138.34 o
  -4   8  19        2.81       12.84    146.80 o
  -2   8  19      124.72       78.45    152.37 o
   0   8  19      218.40      284.88    152.59 o
   2   8  19       17.05     -194.50    172.67 o
   4   8  19        3.11       59.93    154.07 o
   6   8  19        3.10      126.74    158.12 o
 -13   9  19       18.11     -218.61    190.90 o
 -11   9  19      505.62      405.62    173.61 o
  -9   9  19      378.61      515.88    207.01 o
  -7   9  19     1086.79     1150.59    147.14 o
  -5   9  19      401.30      540.17    159.83 o
  -3   9  19     8078.81     8702.03    505.85 o
  -1   9  19      935.00      703.54    166.59 o
   1   9  19     1332.86     1382.53    180.63 o
   3   9  19     1821.24     2145.38    199.31 o
   5   9  19        1.72       97.45    176.67 o
 -10  10  19      160.70      122.04    178.60 o
  -8  10  19       71.22      -85.08    200.95 o
  -6  10  19      310.67      231.34    147.06 o
  -4  10  19     5624.58     5058.81    265.40 o
  -2  10  19      656.91      978.48    178.13 o
   0  10  19      151.74      188.71    173.53 o
   2  10  19      123.34      187.10    176.86 o
   4  10  19      251.90      452.17    198.49 o
  -9  11  19       40.97     -234.88    327.43 o
  -7  11  19     2049.47     2390.90    476.83 o
  -5  11  19     1182.01      984.50    162.38 o
  -3  11  19       38.60      226.98    177.78 o
  -1  11  19      816.00      870.15    187.31 o
   1  11  19      596.39      689.02    247.38 o
  -6  12  19     1662.48     1978.52    256.50 o
  -4  12  19      846.14      724.09    170.85 o
  -2  12  19        4.86      123.96    189.65 o
   0  12  19     2202.14     2091.00    215.42 o
 -16   0  20       49.81     -111.92    184.89 o
 -14   0  20     4404.44     4664.91    375.25 o
 -12   0  20      186.39       44.15    198.66 o
 -10   0  20      821.45      956.53    206.02 o
  -8   0  20    13601.05    14596.21    622.74 o
  -6   0  20     2335.88     2162.38    201.92 o
  -4   0  20     4135.81     3764.84    551.84 o
  -2   0  20     3487.43     3892.98    279.67 o
   0   0  20     6972.81     7062.06    316.48 o
   2   0  20     1329.76     1413.80    159.30 o
   4   0  20    13613.22    15233.89    613.22 o
   6   0  20     2708.30     2852.52    212.76 o
   8   0  20     3790.30     3589.77    271.72 o
 -15   1  20      583.48      572.13    143.63 o
 -13   1  20      483.72      342.93    286.96 o
 -11   1  20      611.23      699.70    145.68 o
  -9   1  20     2250.45     2064.95    205.26 o
  -7   1  20     1445.38     1335.49    133.86 o
  -5   1  20       64.32       57.60    114.07 o
  -3   1  20      624.20      787.47    106.71 o
  -1   1  20      953.20      878.65    100.73 o
   1   1  20      211.76      258.13     82.75 o
   3   1  20     1266.21     1447.31    107.18 o
   5   1  20     4242.14     4675.75    223.18 o
   7   1  20      437.22      451.38    228.33 o
 -16   2  20      743.79      809.50    152.00 o
 -14   2  20       11.06       28.41    134.22 o
 -12   2  20     4383.82     4493.98    259.99 o
 -10   2  20     2699.87     2597.32    168.32 o
  -8   2  20     1151.40     1256.93    142.29 o
  -6   2  20      186.34      114.14    119.13 o
  -4   2  20     5483.14     5580.87    197.81 o
  -2   2  20       23.76      -37.90     91.42 o
   0   2  20      121.45      -17.42     95.67 o
   2   2  20     9650.13    10738.97    304.82 o
   4   2  20      801.90      926.02    126.57 o
   6   2  20     1644.22     1658.24    180.01 o
   8   2  20     1748.33     1790.22    278.69 o
 -15   3  20       86.51      151.49    142.07 o
 -13   3  20      545.92      561.65    135.99 o
 -11   3  20      966.73      841.53    142.55 o
  -9   3  20      853.09      944.89    136.26 o
  -7   3  20     2924.79     3044.74    177.15 o
  -5   3  20     4144.59     4049.57    269.75 o
  -3   3  20     2843.58     2530.95    133.42 o
  -1   3  20      163.93      123.00     95.81 o
   1   3  20      502.76      370.50    122.62 o
   3   3  20     1923.12     1505.84    132.49 o
   5   3  20     4601.94     5271.00    369.83 o
   7   3  20        6.09      150.81    173.81 o
 -14   4  20      904.04      741.89    145.98 o
 -12   4  20        1.47      -42.86    155.06 o
 -10   4  20      210.30      159.93    192.96 o
  -8   4  20       11.82       -7.33    126.81 o
  -6   4  20       51.46      -62.66    124.49 o
  -4   4  20     1031.84     1030.27    111.64 o
  -2   4  20      356.46      195.57    104.44 o
   0   4  20       72.81       90.11    120.19 o
   2   4  20     1601.47     1460.39    139.16 o
   4   4  20      141.06       62.92    122.11 o
   6   4  20      301.21      356.54    168.54 o
   8   4  20      394.88      367.90    228.10 o
 -15   5  20       67.87       69.63    141.60 o
 -13   5  20     1119.63     1068.05    149.83 o
 -11   5  20     6288.08     6356.97    279.65 o
  -9   5  20       15.92      -93.66    131.54 o
  -7   5  20       20.34     -138.28    126.81 o
  -5   5  20     4021.68     4269.27    253.82 o
  -3   5  20      307.61      533.52    121.04 o
  -1   5  20     2078.41     1633.34    152.37 o
   1   5  20     2603.57     2660.43    157.63 o
   3   5  20     3364.39     3470.72    177.82 o
   5   5  20     1380.34     1293.71    148.57 o
   7   5  20       25.91       19.90    189.43 o
 -14   6  20       49.99      142.54    145.19 o
 -12   6  20      335.10      265.11    132.85 o
 -10   6  20      844.16      879.07    150.56 o
  -8   6  20      343.78      330.52    134.00 o
  -6   6  20     1974.49     1929.12    136.35 o
  -4   6  20     2520.79     2433.09    177.36 o
  -2   6  20       11.14        1.60    145.65 o
   0   6  20      109.94      -13.45    135.96 o
   2   6  20     1019.12      739.18    150.13 o
   4   6  20        2.50     -107.62    136.06 o
   6   6  20       95.05      254.53    194.01 o
 -13   7  20     2534.43     2725.21    230.20 o
 -11   7  20       88.88     -113.76    131.02 o
  -9   7  20       27.39      -79.33    134.69 o
  -7   7  20     1095.52     1002.32    148.37 o
  -5   7  20      240.28      391.15    154.31 o
  -3   7  20     4117.27     3750.22    259.60 o
  -1   7  20     5536.50     6107.35    572.38 o
   1   7  20       85.20     -213.60    153.29 o
   3   7  20       36.51     -225.35    147.98 o
   5   7  20     1563.22     1663.89    175.02 o
 -12   8  20       32.71      -60.96    177.04 o
 -10   8  20      480.62      623.77    201.96 o
  -8   8  20      760.06      668.02    211.86 o
  -6   8  20      506.64      240.97    137.84 o
  -4   8  20      587.93      569.70    163.61 o
  -2   8  20     6142.96     5793.98    377.29 o
   0   8  20     2002.66     2126.55    293.12 o
   2   8  20     2453.36     2457.78    232.45 o
   4   8  20      271.43      148.04    172.51 o
 -11   9  20      112.60       79.41    200.82 o
  -9   9  20      476.40      605.63    214.66 o
  -7   9  20      746.40     1303.09    225.63 o
  -5   9  20     2442.48     2261.57    191.91 o
  -3   9  20     1406.58     1603.03    185.66 o
  -1   9  20     3080.75     3062.48    362.84 o
   1   9  20      195.24      422.48    179.00 o
   3   9  20      613.55      646.24    183.90 o
 -10  10  20      430.64      172.63    215.16 o
  -8  10  20      256.37      213.45    286.96 o
  -6  10  20        9.74     -206.67    149.93 o
  -4  10  20      381.41      342.24    214.21 o
  -2  10  20      237.17      268.81    176.41 o
   0  10  20      428.25      482.38    183.82 o
   2  10  20     2826.29     2455.56    218.47 o
  -7  11  20       23.56      161.18    226.21 o
  -5  11  20      112.80       32.88    161.46 o
  -3  11  20       90.95      -28.32    182.99 o
  -1  11  20     1963.66     1870.16    210.86 o
 -15   1  21       64.52     -228.10    156.08 o
 -13   1  21       15.79      -44.15    150.88 o
 -11   1  21     5447.87     5335.94    286.01 o
  -9   1  21       44.92      123.61    133.19 o
  -7   1  21      460.43      500.58    127.44 o
  -5   1  21     6058.55     5831.07    236.40 o
  -3   1  21     2695.26     2728.16    163.36 o
  -1   1  21     1577.45     1495.76    130.93 o
   1   1  21     4922.49     4726.90    168.68 o
   3   1  21       90.51      155.45    118.50 o
   5   1  21      801.63      969.52    160.42 o
   7   1  21     1055.99      967.29    197.57 o
 -14   2  21     1145.40      676.98    163.33 o
 -12   2  21     1190.77      858.33    191.31 o
 -10   2  21     1251.25     1212.29    150.32 o
  -8   2  21      462.15      533.12    138.74 o
  -6   2  21     5238.45     4917.81    220.25 o
  -4   2  21      154.25       39.09    122.46 o
  -2   2  21     1455.58     1400.35    162.84 o
   0   2  21     2251.91     2353.16    128.38 o
   2   2  21     3511.13     3938.81    170.28 o
   4   2  21       89.77       70.83    146.61 o
   6   2  21      585.18      570.44    210.67 o
 -15   3  21       30.87       72.42    146.71 o
 -13   3  21       38.77      -19.99    172.91 o
 -11   3  21      339.96      216.07    141.58 o
  -9   3  21     5050.56     4936.34    246.86 o
  -7   3  21     1706.47     1594.50    155.23 o
  -5   3  21       78.02      -11.73    121.07 o
  -3   3  21     2208.39     2001.73    129.86 o
  -1   3  21      336.77       89.40    109.22 o
   1   3  21      105.69      129.57    126.78 o
   3   3  21     1247.40     1222.12    135.24 o
   5   3  21     2975.39     3176.57    217.72 o
   7   3  21       57.46       45.93    191.81 o
 -14   4  21     2044.09     1820.78    168.68 o
 -12   4  21       91.49     -117.73    150.88 o
 -10   4  21     3498.16     3658.57    203.02 o
  -8   4  21     5209.97     4795.82    526.86 o
  -6   4  21     1918.03     1659.84    155.23 o
  -4   4  21     1093.71      961.41    145.63 o
  -2   4  21     7373.91     7535.21    247.03 o
   0   4  21      294.54      156.17    139.66 o
   2   4  21      364.79      285.96    134.51 o
   4   4  21     6721.92     7388.18    345.74 o
   6   4  21       53.17      296.76    222.56 o
 -13   5  21     1740.89     1327.41    188.01 o
 -11   5  21      534.45      477.17    150.78 o
  -9   5  21     1287.65     1084.65    152.85 o
  -7   5  21      272.91      449.27    139.11 o
  -5   5  21       50.86       44.10    131.89 o
  -3   5  21     3478.23     3192.66    252.57 o
  -1   5  21     1939.33     1881.94    172.62 o
   1   5  21       94.03      126.78    142.24 o
   3   5  21      280.84      256.04    176.30 o
   5   5  21      286.05       82.94    176.21 o
 -12   6  21     4948.82     4799.63    256.78 o
 -10   6  21       57.56       36.52    144.09 o
  -8   6  21     2912.31     2901.67    267.70 o
  -6   6  21      182.82       19.48    138.38 o
  -4   6  21     1539.53     1379.15    171.20 o
  -2   6  21      324.31      279.59    155.47 o
   0   6  21     2393.29     2182.56    188.53 o
   2   6  21      771.25      605.80    156.35 o
   4   6  21     3003.21     3144.01    201.63 o
 -11   7  21      766.87      593.46    156.32 o
  -9   7  21      816.72      793.86    155.91 o
  -7   7  21      380.68      238.91    208.06 o
  -5   7  21     2102.76     1828.99    268.07 o
  -3   7  21      534.16      620.72    163.11 o
  -1   7  21        5.65      149.42    162.68 o
   1   7  21     3191.84     3378.47    218.27 o
   3   7  21      282.29       86.14    168.45 o
 -10   8  21      120.90     -144.21    202.89 o
  -8   8  21     1272.05     1496.85    239.13 o
  -6   8  21       48.04       75.45    214.14 o
  -4   8  21      336.17      122.00    166.27 o
  -2   8  21        8.72      330.22    169.81 o
   0   8  21       55.40      134.39    177.35 o
   2   8  21       97.09      302.98    177.36 o
  -9   9  21     2108.71     1914.30    250.73 o
  -7   9  21       58.19      -44.57    220.73 o
  -5   9  21     2135.10     2334.77    456.66 o
  -3   9  21      401.17      177.70    178.36 o
  -1   9  21      757.86     1140.15    190.58 o
   1   9  21     2771.30     3163.33    305.37 o
  -8  10  21      801.68      784.51    238.80 o
  -6  10  21     1105.19     1661.55    540.81 o
  -4  10  21     1056.04     1095.21    193.11 o
  -2  10  21       18.08     -206.95    181.32 o
   0  10  21     1043.33      842.78    207.32 o
 -14   0  22      144.09       58.86    228.10 o
 -12   0  22      140.53       80.94    220.74 o
 -10   0  22     6991.51     7379.98    485.62 o
  -8   0  22     3885.50     3658.93    529.77 o
  -6   0  22      323.10      237.96    193.28 o
  -4   0  22    10374.93    10872.65    515.51 o
  -2   0  22       95.54      -71.78    316.39 o
   0   0  22     2877.61     2808.61    215.05 o
   2   0  22      213.41      259.52    296.40 o
   4   0  22     2639.23     2488.78    372.68 o
   6   0  22      476.95     1022.75    559.20 o
 -13   1  22      707.24      599.16    169.03 o
 -11   1  22      211.28       97.02    153.42 o
  -9   1  22     1474.35     1218.28    166.49 o
  -7   1  22       37.62      -50.13    138.56 o
  -5   1  22      326.86      282.32    147.62 o
  -3   1  22     2704.87     2510.51    283.56 o
  -1   1  22      870.26      681.18    139.70 o
   1   1  22      326.31       99.32    147.38 o
   3   1  22      443.16      373.66    223.53 o
   5   1  22     1473.29     1136.62    522.41 o
 -14   2  22      318.98      372.31    191.31 o
 -12   2  22     1276.72     1307.07    176.90 o
 -10   2  22      783.42      804.98    161.04 o
  -8   2  22      167.12       92.87    191.43 o
  -6   2  22     1213.90     1293.08    186.85 o
  -4   2  22        7.48     -255.77    127.88 o
  -2   2  22      896.80      936.14    141.41 o
   0   2  22     4183.94     4434.01    465.86 o
   2   2  22       70.76      -48.50    126.00 o
   4   2  22      274.59      337.17    172.92 o
 -13   3  22     2902.33     2614.34    207.92 o
 -11   3  22      114.04      -69.90    180.27 o
  -9   3  22     2117.36     2439.83    262.90 o
  -7   3  22     2559.78     2203.65    174.62 o
  -5   3  22      652.44      175.82    142.27 o
  -3   3  22      226.80      140.27    131.71 o
  -1   3  22     5262.43     5056.05    321.12 o
   1   3  22      272.80       84.22    144.02 o
   3   3  22     5422.92     6004.27    253.87 o
   5   3  22       43.67      192.09    191.44 o
 -12   4  22      424.52      458.64    163.83 o
 -10   4  22      279.67      412.22    208.07 o
  -8   4  22      226.38      357.09    146.68 o
  -6   4  22        1.52      -65.93    139.46 o
  -4   4  22      309.02      296.05    137.00 o
  -2   4  22      451.08      435.51    189.24 o
   0   4  22       32.01      115.24    146.44 o
   2   4  22      180.99      283.65    150.88 o
   4   4  22      764.68      692.04    204.88 o
 -13   5  22     1356.50     1583.84    189.85 o
 -11   5  22      126.68       34.32    180.95 o
  -9   5  22      743.20      323.14    148.97 o
  -7   5  22     3347.43     3648.34    205.01 o
  -5   5  22      569.36      460.70    146.39 o
  -3   5  22      972.19      657.42    434.12 o
  -1   5  22     2137.41     2254.82    192.86 o
   1   5  22     1540.46     1683.94    171.73 o
   3   5  22      912.84      785.59    163.98 o
 -12   6  22     2226.95     1914.91    205.08 o
 -10   6  22       10.80     -150.86    153.72 o
  -8   6  22       13.18     -268.98    141.63 o
  -6   6  22      673.82      540.52    215.16 o
  -4   6  22       58.58     -134.99    208.56 o
  -2   6  22      215.78      238.70    163.13 o
   0   6  22     2151.54     2281.61    207.96 o
   2   6  22      235.02      284.61    170.86 o
   4   6  22      465.14      853.52    588.63 o
 -11   7  22     1559.19     1633.57    245.97 o
  -9   7  22     1590.07     1404.95    233.37 o
  -7   7  22      282.12     -273.54    214.14 o
  -5   7  22      489.38      467.44    230.99 o
  -3   7  22     6397.03     6564.34    536.15 o
  -1   7  22     1464.54     1776.76    196.21 o
   1   7  22       21.33     -116.70    236.10 o
   3   7  22      238.34      242.81    573.92 o
 -10   8  22     3035.44     3214.11    618.06 o
  -8   8  22      301.34      409.02    226.78 o
  -6   8  22     1720.57     1438.42    244.78 o
  -4   8  22     7335.88     6714.14    835.12 o
  -2   8  22     3678.20     3411.31    227.61 o
   0   8  22       38.03      -16.45    179.77 o
  -7   9  22      676.77      494.35    323.75 o
  -5   9  22     1248.21      812.37    331.11 o
  -3   9  22      611.05      438.63    184.33 o
  -1   9  22     1694.35     1851.44    207.87 o
 -13   1  23       23.05      106.75    169.03 o
 -11   1  23     1343.50     1442.52    181.88 o
  -9   1  23     1005.14      888.97    169.03 o
  -7   1  23     3936.54     3616.06    401.57 o
  -5   1  23      169.17       63.19    139.47 o
  -3   1  23       42.20      143.48    148.68 o
  -1   1  23     1892.85     1942.76    195.49 o
   1   1  23      559.18      270.22    193.29 o
   3   1  23      750.37      779.22    285.82 o
 -12   2  23       35.89       11.04    161.29 o
 -10   2  23        2.97      -81.42    158.62 o
  -8   2  23     6401.47     6543.13    292.25 o
  -6   2  23     3290.93     3151.56    199.48 o
  -4   2  23       46.46     -268.05    137.31 o
  -2   2  23      277.96      307.81    144.40 o
   0   2  23      582.44      639.24    301.55 o
   2   2  23      775.84      713.81    241.09 o
   4   2  23      911.11     1034.43    402.99 o
 -11   3  23      528.13      373.78    334.78 o
  -9   3  23      888.93      688.17    205.56 o
  -7   3  23     1269.51     1207.80    161.03 o
  -5   3  23     1010.95     1205.88    163.34 o
  -3   3  23      561.12      436.88    146.43 o
  -1   3  23     1580.61     1453.47    245.47 o
   1   3  23     1435.03     1242.28    307.25 o
   3   3  23     1685.24     1698.53    413.40 o
 -12   4  23     1790.16     1576.08    192.50 o
 -10   4  23     2561.75     2608.52    198.61 o
  -8   4  23       20.66      -54.07    151.78 o
  -6   4  23       13.70       -1.05    148.47 o
  -4   4  23     2563.25     2336.75    181.79 o
  -2   4  23      119.42     -116.01    209.50 o
   0   4  23       25.31      -76.38    221.33 o
   2   4  23     5834.07     6178.06    434.37 o
 -11   5  23     2571.58     2595.01    201.12 o
  -9   5  23      514.65      678.01    173.68 o
  -7   5  23        1.05      -55.87    149.65 o
  -5   5  23       37.01     -146.25    213.38 o
  -3   5  23      319.54      443.38    227.32 o
  -1   5  23     1231.80     1283.70    540.81 o
   1   5  23      705.99      512.29    174.15 o
 -10   6  23        3.13      -97.67    158.81 o
  -8   6  23      694.73      734.07    227.85 o
  -6   6  23        5.25     -188.36    215.64 o
  -4   6  23     1559.72     1400.33    250.08 o
  -2   6  23     3155.90     2854.38    286.79 o
   0   6  23     2120.89     1917.98    200.55 o
  -9   7  23        1.37     -141.56    227.85 o
  -7   7  23      643.51      716.68    360.54 o
  -5   7  23      909.50      504.05    239.95 o
  -3   7  23      551.17      614.42    245.97 o
  -1   7  23     3537.15     3208.96    226.27 o
  -6   8  23      160.94       13.93    239.39 o
  -4   8  23      404.83      497.46    245.97 o
  -2   8  23      158.96      276.28    184.33 o
 -10   0  24       51.13     -345.82    228.10 o
  -8   0  24       51.13     -198.66    228.10 o
  -6   0  24     7013.74     7522.30    445.15 o
  -4   0  24     2121.21     1910.02    244.15 o
  -2   0  24     2233.32     2219.34    250.08 o
   0   0  24     1973.28     1920.41    581.27 o
   2   0  24     2417.52     2509.05    618.06 o
 -11   1  24       21.04       62.54    166.49 o
  -9   1  24       34.40     -166.66    163.83 o
  -7   1  24     1081.50      745.61    167.11 o
  -5   1  24     1333.09     1383.02    172.70 o
  -3   1  24      262.01      156.10    204.97 o
  -1   1  24        4.45     -397.83    198.91 o
   1   1  24      683.73      310.23    384.90 o
 -10   2  24        7.79      117.50    242.81 o
  -8   2  24     2576.51     2372.77    191.14 o
  -6   2  24      179.62      222.64    292.64 o
  -4   2  24       12.38       19.94    154.42 o
  -2   2  24     6903.38     7475.05    690.38 o
   0   2  24        0.94     -312.05    204.06 o
   2   2  24      127.66      540.52    395.00 o
 -11   3  24       49.35     -257.53    171.69 o
  -9   3  24     1457.73     1294.30    228.10 o
  -7   3  24        2.15       52.13    156.44 o
  -5   3  24     1832.94     2073.67    187.24 o
  -3   3  24      960.70      996.59    272.24 o
  -1   3  24     3292.03     3093.42    253.41 o
   1   3  24     1310.74     1578.32    285.30 o
 -10   4  24      884.51      882.69    178.99 o
  -8   4  24      100.47     -123.41    161.01 o
  -6   4  24       58.63     -248.14    195.50 o
  -4   4  24       89.12       -3.27    222.25 o
  -2   4  24      261.10      261.30    234.96 o
   0   4  24      112.49     -227.05    234.96 o
  -9   5  24     1718.84     1680.50    185.24 o
  -7   5  24      606.12       31.02    452.51 o
  -5   5  24     1048.87     1056.10    246.54 o
  -3   5  24      924.28      834.61    240.50 o
  -1   5  24      122.44      123.24    234.44 o
  -8   6  24     2223.36     1876.62    271.10 o
  -6   6  24      267.39      233.45    235.45 o
  -4   6  24        5.65     -453.33    229.79 o
  -2   6  24     1490.58     1607.28    270.47 o
  -9   1  25      770.24      551.84    176.90 o
  -7   1  25      269.34      199.56    171.46 o
  -5   1  25      235.28      168.18    185.81 o
  -3   1  25     2628.36     2615.51    192.75 o
  -1   1  25       87.98       44.47    210.97 o
  -8   2  25      295.39        1.11    171.46 o
  -6   2  25      410.45      521.17    168.66 o
  -4   2  25     3798.25     3630.53    223.15 o
  -2   2  25      346.96      648.63    599.67 o
  -7   3  25     2183.65     1975.82    196.89 o
  -5   3  25      585.65      324.67    257.53 o
  -3   3  25       36.22     -184.92    235.45 o
  -6   4  25     1285.02     1374.09    254.22 o
  -4   4  25     1092.12      909.72    247.63 o
 
